# Supplementary material for: Glycogen branching enzyme controls cellular iron homeostasis via Iron Regulatory Protein 1 and mitoNEET
Source: Nat Commun. 2019 Nov 29;10:5463. doi: 10.1038/s41467-019-13237-8 (PMC6884552; doi:10.1038/s41467-019-13237-8)
Supplement: Supplementary file 4 — Supplementary Data 1 [file 41467_2019_13237_MOESM4_ESM.xlsx]

## Sheet: ALL_MS_DATA_INCLUDING_controls
						control samples (RG= ring gland, WB = whole body). RFF: regular fly food. BPS = iron chelator. G=Generation. Sample ID in brackets					ring gland samples. RFF: regular fly food. Sample ID in brackets					IRP1A samples. WB = whole body. RFF: regular fly food. BPS = iron chelator. G=Generation. Sample ID in brackets.						IRP1B samples. WB = whole body. RFF = regular fly food			AGBE samples. WB = whole body. RFF = regular fly food
Accession	FBgn	ANNOTATION_SYMBOL	NAME	SYMBOL	Description	Score WB W1118 RFF (NH004)	Score WB W1118 BPS-G1 (NH014)	Score WB W1118 BPS-G2 (NH022)	Score RG w1118 control (RGw1118_RE)	Score RG w1118 RFF sample II (NH028)	Score RG IRP1A_3F RFF (NH006)	Score RG IRP1A_3R3Q (NH007)	Score RG IRP1B_3F RFF (NH017)	Score RG IRP1B_3R3Q (NH018)	Score RG IRP1B_C447S RFF (NH008)	Score WB IRP1A_3F RFF sample 1 (NH001_RE)	Score WB IRP1A_3F RFF sample 2 (NH025_RE)	Score WB IRP1A_3F BPS-G1 (NH011)	Score WB IRP1A_3F BPS-G2 (NH024e)	Score WB IRP1A_C450S sample 1 RFF (NH003_RE)	Score WB IRP1A_C450S sample 2 RFF (NH026)	Score WB IRP1B_3F RFF (NH002)	Score WB IRP1B_3R3Q (NH010)	Score WB IRP1B_C447S RFF (NH009)	Score WB AGBE sample 1 RFF (NH005_RE)	Score WB AGBE sample 2 RFF (NH027)	GO_BIOLOGICAL_PROCESS	GO_CELLULAR_COMPONENT	GO_MOLECULAR_FUNCTION	INTERPRO_DOMAINS
A0A0B4JCW4	FBgn0037643	CG11963	Succinyl-coenzyme A synthetase beta subunit, ADP-forming	ScsbetaA	Succinate-CoA ligase subunit beta OS=Drosophila melanogaster GN=skap PE=1 SV=1 - [A0A0B4JCW4_DROME]	0	0	0	0	0	15.48	23.63	0	8.43	17.42	14.79	13.36	26.12	0	13	15.34	14.13	9.42	14.38	0	0	sperm individualization ; GO:0007291 | inferred from mutant phenotype <newline> positive regulation of cysteine-type endopeptidase activity involved in apoptotic process ; GO:0043280 | inferred from mutant phenotype <newline> tricarboxylic acid cycle ; GO:0006099 | inferred from sequence or structural similarity with UniProtKB:Q9P2R7	mitochondrion ; GO:0005739 | inferred from direct assay <newline> Cul3-RING ubiquitin ligase complex ; GO:0031463 | inferred from direct assay <newline> succinate-CoA ligase complex (ADP-forming) ; GO:0009361 | inferred from sequence or structural similarity with UniProtKB:Q9P2R7	ATP binding ; GO:0005524 | inferred from electronic annotation with InterPro:IPR011761, InterPro:IPR013815, InterPro:IPR013816 <newline> metal ion binding ; GO:0046872 | inferred from electronic annotation with InterPro:IPR011761 <newline> succinate-CoA l	IPR005809:Succinate--CoA synthetase, beta subunit <newline> IPR005811:ATP-citrate lyase/succinyl-CoA ligase <newline> IPR011761:ATP-grasp fold <newline> IPR013650:ATP-grasp fold, succinyl-CoA synthetase-type <newline> IPR016102:Succinyl-CoA synthetase-lik
A0A0B4JD48	FBgn0013770	CG6692	Cysteine proteinase-1	Cp1	Cysteine proteinase-1, isoform D OS=Drosophila melanogaster GN=Cp1 PE=1 SV=1 - [A0A0B4JD48_DROME]	0	0	0	0	0	0	0	0	0	0	5.76	0	0	0	0	0	0	0	0	0	0	proteolysis ; GO:0006508 | inferred from direct assay <newline> proteolysis involved in cellular protein catabolic process ; GO:0051603 | inferred from biological aspect of ancestor with PANTHER:PTN000274640 <newline> proteolysis ; GO:0006508 | inferred from direct assay inferred from mutant phenotype	extracellular space ; GO:0005615 | inferred from biological aspect of ancestor with PANTHER:PTN000274640 <newline> fusome ; GO:0045169 | inferred from direct assay <newline> lysosome ; GO:0005764 | inferred from direct assay	peptidase activity ; GO:0008233 | inferred from direct assay <newline> cysteine-type endopeptidase activity ; GO:0004197 | inferred from direct assay	IPR000169:Cysteine peptidase, cysteine active site <newline> IPR000668:Peptidase C1A, papain C-terminal <newline> IPR013128:Peptidase C1A <newline> IPR013201:Cathepsin propeptide inhibitor domain (I29) <newline> IPR025661:Cysteine peptidase, asparagine ac
A0A0B4K6U6	FBgn0263396	CG16901	squid	sqd	Squid, isoform E OS=Drosophila melanogaster GN=sqd PE=4 SV=1 - [A0A0B4K6U6_DROME]	0	0	0	0	0	0	0	0	0	8.14	0	0	0	0	7.34	5.98	6.39	0	0	0	0	pole plasm oskar mRNA localization ; GO:0045451 | inferred from expression pattern <newline> oocyte anterior/posterior axis specification ; GO:0007314 | inferred from mutant phenotype <newline> regulation of alternative mRNA splicing, via spliceosome ; GO:0000381 | inferred from mutant phenotype <newline> dorsal/ventral pattern formation ; GO:0009953 | traceable author statement <newline> dorsal/…	nucleus ; GO:0005634 | traceable author statement <newline> chromatin ; GO:0000785 | inferred from direct assay <newline> omega speckle ; GO:0035062 | inferred from direct assay <newline> precatalytic spliceosome ; GO:0071011 | inferred from direct assay <newline> nucleus ; GO:0005634 | inferred from direct assay <newline> polytene chromosome puff ; GO:0005703 | inferred from direct assay <newlin…	nucleic acid binding ; GO:0003676 | inferred from electronic annotation with InterPro:IPR000504 <newline> mRNA 3'-UTR binding ; GO:0003730 | traceable author statement <newline> mRNA binding ; GO:0003729 | inferred from sequence or structural similarity	IPR000504:RNA recognition motif domain <newline> IPR035979:RNA-binding domain superfamily
A0A0B4K6Y8	FBgn0003721	CG4898	Tropomyosin 1	Tm1	Tropomyosin 1, isoform P OS=Drosophila melanogaster GN=Tm1 PE=1 SV=1 - [A0A0B4K6Y8_DROME]	9.35	0	0	7.33	9.17	0	0	0	0	0	0	0	0	0	0	0	0	0	0	0	0	pole plasm oskar mRNA localization ; GO:0045451 | traceable author statement <newline> dendrite morphogenesis ; GO:0048813 | inferred from mutant phenotype <newline> pole plasm assembly ; GO:0007315 | non-traceable author statement <newline> pole plasm oskar mRNA localization ; GO:0045451 | inferred from mutant phenotype <newline> muscle contraction ; GO:0006936 | non-traceable author statement <…	sarcomere ; GO:0030017 | inferred from direct assay <newline> sarcoplasmic reticulum ; GO:0016529 | colocalizes_with inferred from direct assay <newline> investment cone ; GO:0070865 | inferred from direct assay <newline> muscle thin filament tropomyosin ; GO:0005862 | inferred from biological aspect of ancestor with PANTHER:PTN001059856 <newline> stress fiber ; GO:0001725 | colocalizes_with infe…	actin binding ; GO:0003779 | traceable author statement <newline> structural constituent of muscle ; GO:0008307 | inferred from biological aspect of ancestor with PANTHER:PTN001059856 <newline> actin filament binding ; GO:0051015 | inferred from direct as	IPR000533:Tropomyosin
A0A0B4K7G9	FBgn0016687	CG4634	Nucleosome remodeling factor - 38kD	Nurf-38	Nucleosome remodeling factor-38kD, isoform C OS=Drosophila melanogaster GN=Nurf-38 PE=1 SV=1 - [A0A0B4K7G9_DROME]	24.56	0	0	23.38	26.36	6.72	58.07	0	0	0	0	0	0	6.08	0	0	0	21.39	0	0	0	phosphate-containing compound metabolic process ; GO:0006796 | inferred from electronic annotation with InterPro:IPR008162 <newline> chromatin remodeling ; GO:0006338 | inferred from direct assay <newline> positive regulation of Notch signaling pathway ; GO:0045747 | inferred from genetic interaction with N <newline> nucleosome mobilization ; GO:0042766 | inferred from direct assay <newline> tran…	NURF complex ; GO:0016589 | inferred from direct assay <newline> nucleus ; GO:0005634 | inferred from direct assay <newline> NURF complex ; GO:0016589 | traceable author statement <newline> NURF complex ; GO:0016589 | inferred from direct assay inferred from physical interaction with Iswi inferred from physical interaction with Caf1-55 <newline> cytoplasm ; GO:0005737 | inferred from direct assay	magnesium ion binding ; GO:0000287 | inferred from electronic annotation with InterPro:IPR008162 <newline> inorganic diphosphatase activity ; GO:0004427 | non-traceable author statement <newline> inorganic diphosphatase activity ; GO:0004427 | inferred fr	IPR008162:Inorganic pyrophosphatase <newline> IPR036649:Inorganic pyrophosphatase superfamily
A0A0B4K849	FBgn0263391	CG43443	hu li tai shao	hts	Hu li tai shao, isoform O OS=Drosophila melanogaster GN=hts PE=1 SV=1 - [A0A0B4K849_DROME]	0	0	0	0	0	0	0	0	0	5.93	6.77	0	0	0	0	0	0	0	0	0	0	female germline ring canal formation, actin assembly ; GO:0008302 | traceable author statement <newline> adult somatic muscle development ; GO:0007527 | inferred from mutant phenotype <newline> germarium-derived oocyte fate determination ; GO:0007294 | traceable author statement <newline> axon guidance ; GO:0007411 | inferred from mutant phenotype <newline> centrosome cycle ; GO:0007098 | inferre…	female germline ring canal inner rim ; GO:0035183 | traceable author statement <newline> fusome ; GO:0045169 | traceable author statement <newline> plasma membrane ; GO:0005886 | inferred from direct assay <newline> germline ring canal ; GO:0045172 | traceable author statement <newline> cytoplasm ; GO:0005737 | inferred from direct assay <newline> fusome ; GO:0045169 | inferred from direct assay …	-	IPR001303:Class II aldolase/adducin N-terminal <newline> IPR036409:Class II aldolase/adducin N-terminal domain superfamily
A0A0B4K863	FBgn0013765	CG4832	centrosomin	cnn	Centrosomin, isoform L OS=Drosophila melanogaster GN=cnn PE=1 SV=1 - [A0A0B4K863_DROME]	0	0	0	0	0	0	0	0	0	5.42	0	0	0	0	0	0	0	0	0	0	0	asymmetric neuroblast division ; GO:0055059 | inferred from mutant phenotype <newline> peripheral nervous system development ; GO:0007422 | inferred from mutant phenotype <newline> regulation of centriole-centriole cohesion ; GO:0030997 | inferred from mutant phenotype <newline> pole cell formation ; GO:0007279 | inferred from mutant phenotype <newline> centrosome cycle ; GO:0007098 | inferred fr…	pericentriolar material ; GO:0000242 | inferred from direct assay <newline> centrosome ; GO:0005813 | inferred from direct assay <newline> pericentriolar material ; GO:0000242 | non-traceable author statement <newline> microtubule associated complex ; GO:0005875 | inferred from sequence or structural similarity <newline> spindle pole ; GO:0000922 | inferred from direct assay <newline> centriole ;…	protein binding ; GO:0005515 | inferred from physical interaction with Sas-4 <newline> protein binding ; GO:0005515 | inferred from physical interaction with Cen <newline> microtubule binding ; GO:0008017 | inferred from sequence or structural similarity	IPR012943:Centrosomin, N-terminal motif 1
A0A0B4KF46	FBgn0023143	CG1782	Ubiquitin activating enzyme 1	Uba1	Ubiquitin activating enzyme 1, isoform C OS=Drosophila melanogaster GN=Uba1 PE=1 SV=1 - [A0A0B4KF46_DROME]	0	0	0	0	0	0	0		0	0	0	0	0	0	0	0	10.1	0	0	0	0	protein ubiquitination ; GO:0016567 | inferred from direct assay <newline> protein ubiquitination ; GO:0016567 | inferred from mutant phenotype <newline> neuron remodeling ; GO:0016322 | inferred from mutant phenotype <newline> regulation of Ras protein signal transduction ; GO:0046578 | inferred from mutant phenotype <newline> lipid storage ; GO:0019915 | inferred from direct assay <newline> ubi…	plasma membrane ; GO:0005886 | inferred from direct assay <newline> cytoplasm ; GO:0005737 | inferred from biological aspect of ancestor with PANTHER:PTN000102039 <newline> dendrite ; GO:0030425 | inferred from mutant phenotype	ubiquitin activating enzyme activity ; GO:0004839 | inferred from direct assay <newline> Atg8 activating enzyme activity ; GO:0019779 | NOT inferred from direct assay	IPR018074:Ubiquitin-activating enzyme E1, conserved site <newline> IPR018075:Ubiquitin-activating enzyme E1 <newline> IPR000011:Ubiquitin/SUMO-activating enzyme E1 <newline> IPR000594:THIF-type NAD/FAD binding fold <newline> IPR018965:Ubiquitin-activating
A0A0B4KG06	FBgn0003721	CG4898	Tropomyosin 1	Tm1	Tropomyosin 1, isoform S OS=Drosophila melanogaster GN=Tm1 PE=1 SV=1 - [A0A0B4KG06_DROME]	0	0	0	0	0	36.18	0	0	111.3	30.53	67.47	68.27	37	0	0	0	51.84	35.99	31.53	0	0	pole plasm oskar mRNA localization ; GO:0045451 | traceable author statement <newline> dendrite morphogenesis ; GO:0048813 | inferred from mutant phenotype <newline> pole plasm assembly ; GO:0007315 | non-traceable author statement <newline> pole plasm oskar mRNA localization ; GO:0045451 | inferred from mutant phenotype <newline> muscle contraction ; GO:0006936 | non-traceable author statement <…	sarcomere ; GO:0030017 | inferred from direct assay <newline> sarcoplasmic reticulum ; GO:0016529 | colocalizes_with inferred from direct assay <newline> investment cone ; GO:0070865 | inferred from direct assay <newline> muscle thin filament tropomyosin ; GO:0005862 | inferred from biological aspect of ancestor with PANTHER:PTN001059856 <newline> stress fiber ; GO:0001725 | colocalizes_with infe…	actin binding ; GO:0003779 | traceable author statement <newline> structural constituent of muscle ; GO:0008307 | inferred from biological aspect of ancestor with PANTHER:PTN001059856 <newline> actin filament binding ; GO:0051015 | inferred from direct as	IPR000533:Tropomyosin
A0A0B4KG65	FBgn0038294	CG6803	Myofilin	Mf	Myofilin, isoform O OS=Drosophila melanogaster GN=Mf PE=1 SV=1 - [A0A0B4KG65_DROME]	0	0	0	0	0	0	0	0	0	0	0	0	4.68	0	0	0	7.67	9.35	0	35.22	41.82	wing disc development ; GO:0035220 | inferred from genetic interaction with Bx inferred from genetic interaction with ap <newline> chaeta development ; GO:0022416 | inferred from genetic interaction with Ssdp inferred from genetic interaction with Chi	A band ; GO:0031672 | inferred from direct assay	-	IPR031828:Myofilin
A0A0B4KGB3	FBgn0014141	CG3937	cheerio	cher	Cheerio, isoform K OS=Drosophila melanogaster GN=cher PE=1 SV=1 - [A0A0B4KGB3_DROME]	28.7	0	14.6	28.78	0	8.44	65.35	0	30.25	132.67	0	0	0	14.52	40.2	37.84	48.49	26.54	29.1	0	0	motor neuron axon guidance ; GO:0008045 | inferred from mutant phenotype <newline> germline ring canal formation ; GO:0030725 | inferred from mutant phenotype <newline> germarium-derived female germ-line cyst encapsulation ; GO:0030708 | inferred from mutant phenotype <newline> sleep ; GO:0030431 | inferred from expression pattern <newline> cytoplasmic transport, nurse cell to oocyte ; GO:0007303…	actin filament ; GO:0005884 | colocalizes_with inferred from direct assay <newline> contractile ring ; GO:0070938 | colocalizes_with inferred from direct assay <newline> female germline ring canal ; GO:0035324 | inferred from direct assay <newline> cytosol ; GO:0005829 | inferred from direct assay <newline> perinuclear region of cytoplasm ; GO:0048471 | colocalizes_with inferred from direct assay…	actin binding ; GO:0003779 | inferred from sequence or structural similarity <newline> actin binding ; GO:0003779 | inferred from sequence or structural similarity with HGNC:3754	IPR001298:Filamin/ABP280 repeat <newline> IPR001589:Actinin-type actin-binding domain, conserved site <newline> IPR001715:Calponin homology domain <newline> IPR013783:Immunoglobulin-like fold <newline> IPR014756:Immunoglobulin E-set <newline> IPR017868:Fi
A0A0B4KH34	FBgn0000083	CG5730	Annexin B9	AnxB9	Annexin OS=Drosophila melanogaster GN=AnxB9 PE=1 SV=1 - [A0A0B4KH34_DROME]	0	0	0	0	0	0	0	0	0	0	0	0	0	0	5.48	0	0	0	0	0	0	endosome transport via multivesicular body sorting pathway ; GO:0032509 | inferred from mutant phenotype <newline> protein localization to basolateral plasma membrane ; GO:1903361 | inferred from direct assay <newline> maintenance of cell polarity ; GO:0030011 | inferred from mutant phenotype <newline> wing disc dorsal/ventral pattern formation ; GO:0048190 | inferred from genetic interaction wit…	endomembrane system ; GO:0012505 | inferred from direct assay <newline> cell cortex ; GO:0005938 | inferred from direct assay	calcium ion binding ; GO:0005509 | inferred from electronic annotation with InterPro:IPR001464, InterPro:IPR018252, InterPro:IPR018502 <newline> spectrin binding ; GO:0030507 | inferred from physical interaction with kst <newline> actin binding ; GO:00037	IPR018252:Annexin repeat, conserved site <newline> IPR018502:Annexin repeat <newline> IPR001464:Annexin <newline> IPR037104:Annexin superfamily
A0A0B4KHJ5	FBgn0266064	CG6904	Glycogen synthase	GlyS	Glycogen [starch] synthase OS=Drosophila melanogaster GN=GlyS PE=1 SV=1 - [A0A0B4KHJ5_DROME]	0	0	0	0	0	0	5.73	0	0	0	7.72	0	0	0	0	0	0	0	0	7.72	7.89	glycogen biosynthetic process ; GO:0005978 | inferred from electronic annotation with InterPro:IPR008631 <newline> glycophagy ; GO:0061723 | inferred from mutant phenotype <newline> positive regulation of glycogen catabolic process ; GO:0045819 | inferred from mutant phenotype <newline> cellular response to sucrose stimulus ; GO:0071329 | inferred from direct assay <newline> glycogen metabolic pr…	-	glycogen (starch) synthase activity ; GO:0004373 | inferred from direct assay	IPR008631:Glycogen synthase
A0A0B4KHJ9	FBgn0004117	CG4843	Tropomyosin 2	Tm2	Tropomyosin 2, isoform E OS=Drosophila melanogaster GN=Tm2 PE=1 SV=1 - [A0A0B4KHJ9_DROME]	7.74	0	0	0	0	24.98	11.84	0	150.99	26.27	62.05	63.24	37.32	0	9.71	0	24.97	30.51	0	80.55	174.23	actin filament organization ; GO:0007015 | inferred from biological aspect of ancestor with PANTHER:PTN000443979 <newline> muscle contraction ; GO:0006936 | inferred from biological aspect of ancestor with PANTHER:PTN001059856 <newline> positive regulation of sarcomere organization ; GO:0060298 | inferred from genetic interaction with hoip <newline> heart development ; GO:0007507 | inferred from …	muscle thin filament tropomyosin ; GO:0005862 | inferred from biological aspect of ancestor with PANTHER:PTN001059856 <newline> actin filament ; GO:0005884 | inferred from biological aspect of ancestor with PANTHER:PTN000443979	actin filament binding ; GO:0051015 | inferred from biological aspect of ancestor with PANTHER:PTN000443979 <newline> actin binding ; GO:0003779 | inferred from sequence or structural similarity <newline> structural constituent of muscle ; GO:0008307 | in	IPR000533:Tropomyosin
A0A0B4LFX4	FBgn0010434	CG11949	coracle	cora	Coracle, isoform F OS=Drosophila melanogaster GN=cora PE=1 SV=1 - [A0A0B4LFX4_DROME]	0	0		0	0	0	0	0	0	0	0	0	8.51	0	0	0	7.78	0	0	0	0	adult somatic muscle development ; GO:0007527 | inferred from mutant phenotype <newline> cell-cell junction organization ; GO:0045216 | traceable author statement <newline> cell adhesion involved in heart morphogenesis ; GO:0061343 | inferred from mutant phenotype <newline> dorsal closure ; GO:0007391 | non-traceable author statement <newline> chitin-based embryonic cuticle biosynthetic process ;…	septate junction ; GO:0005918 | non-traceable author statement <newline> plasma membrane ; GO:0005886 | inferred from direct assay <newline> septate junction ; GO:0005918 | inferred from direct assay <newline> smooth septate junction ; GO:0005920 | inferred from direct assay <newline> septate junction ; GO:0005918 | traceable author statement <newline> spectrosome ; GO:0045170 | NOT inferred from…	actin binding ; GO:0003779 | inferred from electronic annotation with InterPro:IPR008379 <newline> cytoskeletal protein binding ; GO:0008092 | inferred from sequence or structural similarity <newline> structural constituent of cytoskeleton ; GO:0005200 |	IPR000299:FERM domain <newline> IPR008379:Band 4.1, C-terminal <newline> IPR011993:PH-like domain superfamily <newline> IPR014352:FERM/acyl-CoA-binding protein superfamily <newline> IPR014847:FERM adjacent (FA) <newline> IPR018979:FERM, N-terminal <newlin
A0A0B4LGB7	FBgn0263006	CG3725	Sarco/endoplasmic reticulum Ca(2+)-ATPase	SERCA	Calcium-transporting ATPase OS=Drosophila melanogaster GN=SERCA PE=1 SV=1 - [A0A0B4LGB7_DROME]	21.59	0	0	18.24	25.32	13.31	0	0	0	0	17.73	16.74	0	0	42.73	44.73	74.03	4.27	0	0	0	regulation of glucose metabolic process ; GO:0010906 | inferred from mutant phenotype <newline> stem cell differentiation ; GO:0048863 | inferred from mutant phenotype <newline> positive regulation of calcium-transporting ATPase activity ; GO:1901896 | inferred from genetic interaction with RyR <newline> adaptive thermogenesis ; GO:1990845 | inferred from mutant phenotype <newline> intestinal ste…	integral component of membrane ; GO:0016021 | inferred from electronic annotation with InterPro:IPR001757, InterPro:IPR005782 <newline> endoplasmic reticulum ; GO:0005783 | inferred from sequence or structural similarity with UniProtKB:Q93084 <newline> sarcoplasmic reticulum ; GO:0016529 | inferred from direct assay <newline> endomembrane system ; GO:0012505 | inferred from direct assay <newline>…	calcium-transporting ATPase activity ; GO:0005388 | inferred from electronic annotation with InterPro:IPR005782 <newline> protein binding ; GO:0005515 | inferred from physical interaction with UniProtKB:Q9VWB9 <newline> calcium-transporting ATPase activit	IPR023299:P-type ATPase, cytoplasmic domain N <newline> IPR023298:P-type ATPase, transmembrane domain superfamily <newline> IPR023214:HAD superfamily <newline> IPR001757:P-type ATPase <newline> IPR004014:Cation-transporting P-type ATPase, N-terminal <newl
A0A0B4LGQ1	FBgn0010213	CG8905	Superoxide dismutase 2 (Mn)	Sod2	Superoxide dismutase OS=Drosophila melanogaster GN=Sod2 PE=3 SV=1 - [A0A0B4LGQ1_DROME]	11.99	0	0	11.29	11.67	0	12.69	0	0	14.78	10.29	5.35	10.84	0	6.13	5.24	10.6	9.02	5.26	0	0	oxidation-reduction process ; GO:0055114 | inferred from electronic annotation with InterPro:IPR001189, InterPro:IPR019831, InterPro:IPR019832, InterPro:IPR019833 <newline> heart morphogenesis ; GO:0003007 | inferred from mutant phenotype <newline> removal of superoxide radicals ; GO:0019430 | inferred from sequence or structural similarity with UniProtKB:P04179 <newline> regulation of hemocyte p…	mitochondrial matrix ; GO:0005759 | inferred from sequence or structural similarity with UniProtKB:P04179	metal ion binding ; GO:0046872 | inferred from electronic annotation with InterPro:IPR001189, InterPro:IPR019831, InterPro:IPR019832, InterPro:IPR019833 <newline> antioxidant activity ; GO:0016209 | non-traceable author statement <newline> superoxide dism	IPR001189:Manganese/iron superoxide dismutase <newline> IPR019831:Manganese/iron superoxide dismutase, N-terminal <newline> IPR019832:Manganese/iron superoxide dismutase, C-terminal <newline> IPR019833:Manganese/iron superoxide dismutase, binding site <ne
A0A0C4DHE7	FBgn0001098	CG5320	Glutamate dehydrogenase	Gdh	Glutamate dehydrogenase OS=Drosophila melanogaster GN=Gdh PE=1 SV=1 - [A0A0C4DHE7_DROME]	15.58	0	0	13.33	15.26	0	0	0	7.13	0	33.17	29.33	35.66	0	0	0	31.44	0	0	0	0	NADH oxidation ; GO:0006116 | inferred from direct assay <newline> glutamate metabolic process ; GO:0006536 | inferred from direct assay <newline> glutamate catabolic process to 2-oxoglutarate ; GO:0019551 | inferred from sequence or structural similarity with UniProt:P49448 inferred from sequence or structural similarity with UniProtKB:P00367 <newline> sperm storage ; GO:0046693 | NOT traceable …	mitochondrion ; GO:0005739 | inferred from direct assay <newline> cytoplasm ; GO:0005737 | inferred from direct assay <newline> cytosol ; GO:0005829 | inferred from direct assay <newline> mitochondrial matrix ; GO:0005759 | inferred from sequence or structural similarity with UniProt:P49448 inferred from sequence or structural similarity with UniProtKB:P00367	glutamate dehydrogenase (NAD+) activity ; GO:0004352 | inferred from direct assay <newline> identical protein binding ; GO:0042802 | inferred from direct assay <newline> glutamate dehydrogenase [NAD(P)+] activity ; GO:0004353 | inferred from direct assay	IPR006095:Glutamate/phenylalanine/leucine/valine dehydrogenase <newline> IPR006096:Glutamate/phenylalanine/leucine/valine dehydrogenase, C-terminal <newline> IPR006097:Glutamate/phenylalanine/leucine/valine dehydrogenase, dimerisation domain <newline> IPR
A0A0C4DHG6	FBgn0010225	CG1106	Gelsolin	Gel	Gelsolin, isoform L OS=Drosophila melanogaster GN=Gel PE=4 SV=1 - [A0A0C4DHG6_DROME]	0	0	0	0	0	0	0	0	8.68		10.74	5.79	0	0	0	0	0	0	0	0	0	phagocytosis ; GO:0006909 | inferred from mutant phenotype <newline> actin filament polymerization ; GO:0030041 | inferred from sequence or structural similarity with UniProtKB:P06396	extracellular region ; GO:0005576 | inferred from direct assay <newline> cytosol ; GO:0005829 | inferred from direct assay <newline> actin filament ; GO:0005884 | inferred from direct assay	actin filament binding ; GO:0051015 | inferred from electronic annotation with InterPro:IPR007122 <newline> actin binding ; GO:0003779 | inferred from sequence or structural similarity	IPR007122:Villin/Gelsolin <newline> IPR007123:Gelsolin-like domain <newline> IPR029006:ADF-H/Gelsolin-like domain superfamily
A0AQH0	FBgn0010590	CG8392	Proteasome beta1 subunit	Prosbeta1	Proteasome subunit beta type OS=Drosophila melanogaster GN=Prosbeta1 PE=1 SV=1 - [A0AQH0_DROME]	0	0	0	0	0	0	0	0	0	0	6.62	0	0	0	0	0	0	0	0	0	0	proteasome-mediated ubiquitin-dependent protein catabolic process ; GO:0043161 | inferred by curator from GO:0005839 <newline> cellular response to DNA damage stimulus ; GO:0006974 | inferred from mutant phenotype <newline> proteasome-mediated ubiquitin-dependent protein catabolic process ; GO:0043161 | inferred from sequence or structural similarity with SGD:S000003538	proteasome core complex, beta-subunit complex ; GO:0019774 | inferred from sequence or structural similarity with SGD:S000003538 <newline> proteasome complex ; GO:0000502 | inferred from direct assay <newline> proteasome core complex ; GO:0005839 | inferred from direct assay	threonine-type endopeptidase activity ; GO:0004298 | inferred from electronic annotation with InterPro:IPR001353, InterPro:IPR023333 <newline> endopeptidase activity ; GO:0004175 | contributes_to inferred by curator from GO:0005839 <newline> endopeptidase	IPR000243:Peptidase T1A, proteasome beta-subunit <newline> IPR001353:Proteasome, subunit alpha/beta <newline> IPR016050:Proteasome beta-type subunit, conserved site <newline> IPR023333:Proteasome B-type subunit <newline> IPR029055:Nucleophile aminohydrola
A1Z877	FBgn0026403	CG12908	Nidogen/entactin	Ndg	LP19846p OS=Drosophila melanogaster GN=Ndg PE=1 SV=1 - [A1Z877_DROME]	0	0	0	0	0	0	0	0	0	0	6.52	0	6.82	0	6.57	0	0	0	0	0	0	cell-matrix adhesion ; GO:0007160 | inferred from electronic annotation with InterPro:IPR003886	basement membrane ; GO:0005604 | inferred from sequence or structural similarity	calcium ion binding ; GO:0005509 | inferred from electronic annotation with InterPro:IPR001881, InterPro:IPR018097	IPR018097:EGF-like calcium-binding, conserved site <newline> IPR000033:LDLR class B repeat <newline> IPR000152:EGF-type aspartate/asparagine hydroxylation site <newline> IPR000742:EGF-like domain <newline> IPR001881:EGF-like calcium-binding domain <newlin
A1Z8J8	FBgn0050025	CG30025	-	CG30025	Uncharacterized protein OS=Drosophila melanogaster GN=CG30025 PE=3 SV=1 - [A1Z8J8_DROME]	0	0	0	0	0	0	29.43	0	0	24.82	15.73	14.36	44.27	0	20.67	20.35	17.34	16.61	22.67	0	0	proteolysis ; GO:0006508 | inferred from electronic annotation with InterPro:IPR001254, InterPro:IPR001314, InterPro:IPR018114 <newline> proteolysis ; GO:0006508 | inferred from sequence model	cytoplasm ; GO:0005737 | inferred from biological aspect of ancestor with PANTHER:PTN001208729	serine-type endopeptidase activity ; GO:0004252 | inferred from biological aspect of ancestor with PANTHER:PTN001208729 <newline> serine-type endopeptidase activity ; GO:0004252 | inferred from sequence model	IPR001254:Serine proteases, trypsin domain <newline> IPR001314:Peptidase S1A, chymotrypsin family <newline> IPR009003:Peptidase S1, PA clan <newline> IPR018114:Serine proteases, trypsin family, histidine active site <newline> IPR033116:Serine proteases, t
A1Z8U4	FBgn0010621	CG8439	Chaperonin containing TCP1 subunit 5	CCT5	T-complex chaperonin 5, isoform B OS=Drosophila melanogaster GN=Cct5 PE=1 SV=1 - [A1Z8U4_DROME]	0	0	0	0	0	8.75	0	0	0	0	0	0	0	0	0	0	0	0	0	0	0	protein folding ; GO:0006457 | inferred from sequence or structural similarity <newline> chaperone-mediated protein folding ; GO:0061077 | inferred from biological aspect of ancestor with PANTHER:PTN000143677 <newline> 'de novo' protein folding ; GO:0006458 | inferred from biological aspect of ancestor with PANTHER:PTN000143677	chaperonin-containing T-complex ; GO:0005832 | inferred from biological aspect of ancestor with PANTHER:PTN000144283 <newline> chaperonin-containing T-complex ; GO:0005832 | inferred from sequence or structural similarity	ATP binding ; GO:0005524 | inferred from electronic annotation with InterPro:IPR002194, InterPro:IPR002423, InterPro:IPR012718 <newline> ATPase activity, coupled ; GO:0042623 | inferred from sequence or structural similarity <newline> protein binding invo	IPR002194:Chaperonin TCP-1, conserved site <newline> IPR002423:Chaperonin Cpn60/TCP-1 family <newline> IPR012718:T-complex protein 1, epsilon subunit <newline> IPR017998:Chaperone tailless complex polypeptide 1 (TCP-1) <newline> IPR027409:GroEL-like apica
A1Z992	FBgn0053138	CG33138	1,4-Alpha-Glucan Branching Enzyme	AGBE	1,4-Alpha-Glucan branching enzyme OS=Drosophila melanogaster GN=AGBE PE=1 SV=1 - [A1Z992_DROME]	0	0	0	0	0	6.71	6.11	0	0	15.53	11.83	7.47	0	0	0	0	14.65	0	4.44	24.65	28.92	glycogen biosynthetic process ; GO:0005978 | inferred from electronic annotation with InterPro:IPR006407 <newline> determination of adult lifespan ; GO:0008340 | inferred from mutant phenotype	-	1,4-alpha-glucan branching enzyme activity ; GO:0003844 | inferred from electronic annotation with InterPro:IPR006407 <newline> cation binding ; GO:0043169 | inferred from electronic annotation with InterPro:IPR006047, InterPro:IPR006048 <newline> hydrola	IPR004193:Glycoside hydrolase, family 13, N-terminal <newline> IPR006047:Glycosyl hydrolase, family 13, catalytic domain <newline> IPR006048:Alpha-amylase/branching enzyme, C-terminal all beta <newline> IPR013783:Immunoglobulin-like fold <newline> IPR0147
A1Z9E3	FBgn0024556	CG6050	mitochondrial translation elongation factor Tu 1	mEFTu1	Elongation factor Tu OS=Drosophila melanogaster GN=EfTuM PE=1 SV=1 - [A1Z9E3_DROME]	0	0	0	0		0	0	0	0	0	0	0	5.13	0	0	0	12.92	0	0	0	0	translational elongation ; GO:0006414 | inferred from sequence or structural similarity with UniProtKB:P49411 <newline> mitotic cell cycle ; GO:0000278 | inferred from mutant phenotype <newline> cell proliferation ; GO:0008283 | inferred from mutant phenotype <newline> Golgi organization ; GO:0007030 | inferred from mutant phenotype <newline> translational elongation ; GO:0006414 | inferred from …	mitochondrion ; GO:0005739 | inferred from sequence or structural similarity with SGD:S000005713 <newline> mitochondrion ; GO:0005739 | inferred from sequence or structural similarity <newline> mitochondrion ; GO:0005739 | inferred from direct assay <newline> mitochondrion ; GO:0005739 | inferred from sequence or structural similarity with UniProtKB:P49411	GTP binding ; GO:0005525 | inferred from electronic annotation with InterPro:IPR000795, InterPro:IPR004161, InterPro:IPR004541, InterPro:IPR005225 <newline> GTPase activity ; GO:0003924 | inferred from sequence or structural similarity with SGD:S000005713	IPR000795:Transcription factor, GTP-binding domain <newline> IPR004160:Translation elongation factor EFTu/EF1A, C-terminal <newline> IPR004161:Translation elongation factor EFTu-like, domain 2 <newline> IPR004541:Translation elongation factor EFTu/EF1A, b
A1ZAH8	FBgn0034138	CG8332	Ribosomal protein S15	RpS15	Ribosomal protein S15, isoform B OS=Drosophila melanogaster GN=RpS15 PE=1 SV=1 - [A1ZAH8_DROME]	0	0	0	0	0	0	55.16	0	0	72.48	71.18	75.24	45.99	0	19.94	18.93	41.18	22.99	14.05	0	0	translation ; GO:0006412 | inferred from electronic annotation with InterPro:IPR002222, InterPro:IPR005713, InterPro:IPR023575 <newline> cytoplasmic translation ; GO:0002181 | traceable author statement <newline> ribosomal small subunit assembly ; GO:0000028 | inferred from biological aspect of ancestor with PANTHER:PTN000222938	small ribosomal subunit ; GO:0015935 | inferred from electronic annotation with InterPro:IPR005713 <newline> cytoplasm ; GO:0005737 | inferred from direct assay <newline> cytosolic small ribosomal subunit ; GO:0022627 | traceable author statement <newline> nucleolus ; GO:0005730 | inferred from direct assay <newline> nuclear chromosome ; GO:0000228 | inferred from direct assay	structural constituent of ribosome ; GO:0003735 | inferred from electronic annotation with InterPro:IPR002222, InterPro:IPR005713, InterPro:IPR023575 <newline> RNA binding ; GO:0003723 | inferred from electronic annotation with InterPro:IPR020934 <newline	IPR002222:Ribosomal protein S19/S15 <newline> IPR005713:Ribosomal protein S19A/S15e <newline> IPR023575:Ribosomal protein S19, superfamily <newline> IPR020934:Ribosomal protein S19 conserved site
A1ZB48	FBgn0034318	CG14500	-	CG14500	FI01427p OS=Drosophila melanogaster GN=CG14500 PE=2 SV=1 - [A1ZB48_DROME]	0	0	0	0	0	0	0	0	0	7.03	0	0	0	0	0	0	0	0	0	0	0	-	-	carbohydrate binding ; GO:0030246 | inferred from sequence or structural similarity with Lectin-galC1	IPR001304:C-type lectin-like <newline> IPR016186:C-type lectin-like/link domain superfamily <newline> IPR016187:C-type lectin fold
A1ZB68	FBgn0063497	CG17524	Glutathione S transferase E3	GstE3	FI01423p OS=Drosophila melanogaster GN=GstE3 PE=1 SV=1 - [A1ZB68_DROME]	10.13	0	0	9.27	12.18	0	12.66	0	0	12.54	13.57	10.33	0	0	26.67	26.38	29.58	22.8	25.25	0	0	glutathione metabolic process ; GO:0006749 | inferred from direct assay	cytoplasm ; GO:0005737 | inferred from sequence or structural similarity with RGD:70952 <newline> cytoplasm ; GO:0005737 | inferred from biological aspect of ancestor with PANTHER:PTN000136167	glutathione transferase activity ; GO:0004364 | inferred from direct assay	IPR004045:Glutathione S-transferase, N-terminal <newline> IPR004046:Glutathione S-transferase, C-terminal <newline> IPR010987:Glutathione S-transferase, C-terminal-like <newline> IPR036249:Thioredoxin-like superfamily <newline> IPR036282:Glutathione S-tra
A1ZBJ2	FBgn0034432	CG7461	-	CG7461	CG7461, isoform B OS=Drosophila melanogaster GN=CG7461 PE=1 SV=2 - [A1ZBJ2_DROME]	0	0	0	0	0	0	0	0	0	6.43	0	0	0	0	0	0	0	0	0	0	0	oxidation-reduction process ; GO:0055114 | inferred from electronic annotation with InterPro:IPR006089, InterPro:IPR006091, InterPro:IPR009075, InterPro:IPR009100, InterPro:IPR013786	-	acyl-CoA dehydrogenase activity ; GO:0003995 | inferred from electronic annotation with InterPro:IPR006089, InterPro:IPR006091 <newline> flavin adenine dinucleotide binding ; GO:0050660 | inferred from electronic annotation with InterPro:IPR013786	IPR006089:Acyl-CoA dehydrogenase, conserved site <newline> IPR006091:Acyl-CoA oxidase/dehydrogenase, central domain <newline> IPR009075:Acyl-CoA dehydrogenase/oxidase C-terminal <newline> IPR009100:Acyl-CoA dehydrogenase/oxidase, N-terminal and middle dom
A4UZI0	FBgn0019968	CG8183	Kinesin heavy chain 73	Khc-73	Kinesin heavy chain 73, isoform C OS=Drosophila melanogaster GN=Khc-73 PE=1 SV=1 - [A4UZI0_DROME]	0	0	0	0	0	0	0	0	0	0	0	0	0	0	0	0	8.9	0	0	0	0	microtubule-based movement ; GO:0007018 | inferred from sequence or structural similarity <newline> cytoskeleton-dependent intracellular transport ; GO:0030705 | inferred from biological aspect of ancestor with PANTHER:PTN000648522 <newline> regulation of synapse structure or activity ; GO:0050803 | inferred from mutant phenotype <newline> microtubule-based movement ; GO:0007018 | inferred from b…	microtubule plus-end ; GO:0035371 | inferred from direct assay <newline> early endosome ; GO:0005769 | inferred from direct assay <newline> kinesin complex ; GO:0005871 | inferred from sequence or structural similarity <newline> kinesin complex ; GO:0005871 | inferred from biological aspect of ancestor with PANTHER:PTN000648413 <newline> astral microtubule ; GO:0000235 | colocalizes_with inferred…	microtubule binding ; GO:0008017 | inferred from electronic annotation with InterPro:IPR001752 <newline> ATP binding ; GO:0005524 | inferred from electronic annotation with InterPro:IPR001752, InterPro:IPR019821 <newline> microtubule motor activity ; GO:0	IPR000253:Forkhead-associated (FHA) domain <newline> IPR000938:CAP Gly-rich domain <newline> IPR001752:Kinesin motor domain <newline> IPR008984:SMAD/FHA domain superfamily <newline> IPR019821:Kinesin motor domain, conserved site <newline> IPR027417:P-loop
A5XCL5	FBgn0035978	CG4347	UGP	UGP	LD36265p (Fragment) OS=Drosophila melanogaster GN=UGP PE=1 SV=1 - [A5XCL5_DROME]	0	0	0	0	0	0	0	0	0	0	7.36	0	0	0	0	0	0	0	0	0	0	glycogen metabolic process ; GO:0005977 | inferred from biological aspect of ancestor with PANTHER:PTN002460644 <newline> response to hyperoxia ; GO:0055093 | inferred from mutant phenotype <newline> UDP-glucose metabolic process ; GO:0006011 | inferred from sequence or structural similarity with SGD:S000001518 <newline> UDP-glucose metabolic process ; GO:0006011 | inferred from biological aspect…	cytosol ; GO:0005829 | inferred from direct assay	UTP:glucose-1-phosphate uridylyltransferase activity ; GO:0003983 | inferred from sequence or structural similarity with SGD:S000001518 <newline> UTP:glucose-1-phosphate uridylyltransferase activity ; GO:0003983 | inferred from biological aspect of ancest	IPR002618:UDPGP family <newline> IPR016267:UTP--glucose-1-phosphate uridylyltransferase <newline> IPR029044:Nucleotide-diphospho-sugar transferases
A8JNP2	FBgn0000116	CG32031	Arginine kinase	Argk	Arginine kinase, isoform E OS=Drosophila melanogaster GN=Argk PE=1 SV=1 - [A8JNP2_DROME]	0	0	0	0	0	0	0	0	0	302.25	0	0	0	0	0	0	0	0	0	0	0	phosphorylation ; GO:0016310 | inferred from sequence or structural similarity with UniProtKB:P51541	extracellular region ; GO:0005576 | inferred from direct assay <newline> cytosol ; GO:0005829 | inferred from direct assay <newline> plasma membrane ; GO:0005886 | inferred from direct assay <newline> cytoplasm ; GO:0005737 | inferred from direct assay	arginine kinase activity ; GO:0004054 | inferred from sequence or structural similarity with UniProtKB:P51541	IPR014746:Glutamine synthetase/guanido kinase, catalytic domain <newline> IPR000749:ATP:guanido phosphotransferase <newline> IPR022413:ATP:guanido phosphotransferase, N-terminal <newline> IPR022414:ATP:guanido phosphotransferase, catalytic domain <newline
A8JNU6	FBgn0010352	CG11661	Neural conserved at 73EF	Nc73EF	Neural conserved at 73EF, isoform I OS=Drosophila melanogaster GN=Nc73EF PE=1 SV=1 - [A8JNU6_DROME]	0	0	0	0	0	0	0	0	0	0	0	0	20.58	0	0	0	0	0	0	0	0	tricarboxylic acid cycle ; GO:0006099 | inferred from sequence or structural similarity with UniProtKB:Q02218 <newline> tricarboxylic acid cycle ; GO:0006099 | inferred from biological aspect of ancestor with PANTHER:PTN000568211	mitochondrial oxoglutarate dehydrogenase complex ; GO:0009353 | inferred from sequence or structural similarity with UniProtKB:Q02218 <newline> oxoglutarate dehydrogenase complex ; GO:0045252 | inferred from biological aspect of ancestor with PANTHER:PTN000568211 <newline> mitochondrion ; GO:0005739 | inferred from biological aspect of ancestor with PANTHER:PTN000568260	thiamine pyrophosphate binding ; GO:0030976 | inferred from electronic annotation with InterPro:IPR011603 <newline> oxoglutarate dehydrogenase (succinyl-transferring) activity ; GO:0004591 | inferred from sequence or structural similarity with UniProtKB:Q	IPR001017:Dehydrogenase, E1 component <newline> IPR005475:Transketolase-like, pyrimidine-binding domain <newline> IPR011603:2-oxoglutarate dehydrogenase E1 component <newline> IPR029061:Thiamin diphosphate-binding fold <newline> IPR032106:2-oxoglutarate d
A8JRB8	FBgn0039358	CG5028	-	CG5028	CG5028, isoform C OS=Drosophila melanogaster GN=CG5028-RC PE=1 SV=1 - [A8JRB8_DROME]	0	0	0	0	0	6.86	0	0	0	0	0	0	6.55	0	11.9	12.26	11.52	0	0	0	0	tricarboxylic acid cycle ; GO:0006099 | inferred from sequence or structural similarity with UniProtKB:P51553	mitochondrion ; GO:0005739 | inferred from sequence or structural similarity with UniProtKB:P51553	isocitrate dehydrogenase (NAD+) activity ; GO:0004449 | inferred from sequence or structural similarity with UniProtKB:P51553	IPR004434:Isocitrate dehydrogenase NAD-dependent <newline> IPR024084:Isopropylmalate dehydrogenase-like domain
A8JUT4	FBgn0031145	CG1740	Nuclear transport factor-2	Ntf-2	Nuclear transport factor-2, isoform B OS=Drosophila melanogaster GN=Ntf-2 PE=1 SV=1 - [A8JUT4_DROME]	0	0	0	0	0	0	0	0	0	0	12.22	8.48	6.03	0	0	0	0	0	0	0	0	transport ; GO:0006810 | inferred from electronic annotation with InterPro:IPR002075 <newline> positive regulation of antimicrobial peptide biosynthetic process ; GO:0002807 | inferred from mutant phenotype	intracellular ; GO:0005622 | inferred from electronic annotation with InterPro:IPR002075	-	IPR018222:Nuclear transport factor 2, eukaryote <newline> IPR002075:Nuclear transport factor 2 <newline> IPR032710:NTF2-like domain superfamily
A8Y592	FBgn0086917	CG41624	spookier	spok	Spookier OS=Drosophila melanogaster GN=Spok PE=1 SV=1 - [A8Y592_DROME]	0	0	0	0	0	5.28	0	0	0	0	0	0	0	0	0	0	0	0	0	0	0	oxidation-reduction process ; GO:0055114 | inferred from electronic annotation with InterPro:IPR001128, InterPro:IPR002401, InterPro:IPR017972 <newline> molting cycle, chitin-based cuticle ; GO:0007591 | inferred from mutant phenotype <newline> ecdysone biosynthetic process ; GO:0006697 | inferred from mutant phenotype	cellular_component ; GO:0005575 | no biological data available	oxidoreductase activity, acting on paired donors, with incorporation or reduction of molecular oxygen ; GO:0016705 | inferred from electronic annotation with InterPro:IPR001128, InterPro:IPR002401, InterPro:IPR017972 <newline> heme binding ; GO:0020037 |	IPR001128:Cytochrome P450 <newline> IPR002401:Cytochrome P450, E-class, group I <newline> IPR017972:Cytochrome P450, conserved site <newline> IPR036396:Cytochrome P450 superfamily
B7YZQ7	FBgn0016687	CG4634	Nucleosome remodeling factor - 38kD	Nurf-38	Nucleosome remodeling factor-38kD, isoform B OS=Drosophila melanogaster GN=Nurf-38 PE=1 SV=1 - [B7YZQ7_DROME]	0	0	0	0	0	0	0	0	0	67.21	27.32	26.38	42.6	0	42.54	45.84	40.85	0	35.78	0	0	phosphate-containing compound metabolic process ; GO:0006796 | inferred from electronic annotation with InterPro:IPR008162 <newline> chromatin remodeling ; GO:0006338 | inferred from direct assay <newline> positive regulation of Notch signaling pathway ; GO:0045747 | inferred from genetic interaction with N <newline> nucleosome mobilization ; GO:0042766 | inferred from direct assay <newline> tran…	NURF complex ; GO:0016589 | inferred from direct assay <newline> nucleus ; GO:0005634 | inferred from direct assay <newline> NURF complex ; GO:0016589 | traceable author statement <newline> NURF complex ; GO:0016589 | inferred from direct assay inferred from physical interaction with Iswi inferred from physical interaction with Caf1-55 <newline> cytoplasm ; GO:0005737 | inferred from direct assay	magnesium ion binding ; GO:0000287 | inferred from electronic annotation with InterPro:IPR008162 <newline> inorganic diphosphatase activity ; GO:0004427 | non-traceable author statement <newline> inorganic diphosphatase activity ; GO:0004427 | inferred fr	IPR008162:Inorganic pyrophosphatase <newline> IPR036649:Inorganic pyrophosphatase superfamily
C1C3E7	FBgn0265991	CG30084	Z band alternatively spliced PDZ-motif protein 52	Zasp52	MIP09364p OS=Drosophila melanogaster GN=Zasp52 PE=1 SV=1 - [C1C3E7_DROME]	6.37	0	0	6.37	6.31	0	0	0	0	0	0	0	0	0	0	0	0	0	0	0	0	regulation of cell-matrix adhesion ; GO:0001952 | inferred from mutant phenotype <newline> myofibril assembly ; GO:0030239 | inferred from mutant phenotype <newline> muscle structure development ; GO:0061061 | inferred from mutant phenotype	Z disc ; GO:0030018 | inferred from direct assay <newline> cell leading edge ; GO:0031252 | inferred from direct assay <newline> apical part of cell ; GO:0045177 | inferred from direct assay <newline> stress fiber ; GO:0001725 | inferred from direct assay <newline> zonula adherens ; GO:0005915 | inferred from direct assay <newline> basolateral plasma membrane ; GO:0016323 | inferred from direct a…	muscle alpha-actinin binding ; GO:0051371 | inferred from mutant phenotype <newline> actinin binding ; GO:0042805 | inferred from physical interaction with Actn <newline> muscle alpha-actinin binding ; GO:0051371 | inferred from physical interaction with	IPR001478:PDZ domain <newline> IPR001781:Zinc finger, LIM-type <newline> IPR006643:Zasp-like motif <newline> IPR015943:WD40/YVTN repeat-like-containing domain superfamily <newline> IPR018247:EF-Hand 1, calcium-binding site <newline> IPR031847:Domain of un
E1JHJ3	FBgn0264695	CG17927	Myosin heavy chain	Mhc	Myosin heavy chain, isoform O OS=Drosophila melanogaster GN=Mhc PE=1 SV=1 - [E1JHJ3_DROME]	0	0	0	0	0	0	0	0	846.43	0	634.8	343.8	0	0	0	0	0	252.93	0	0	0	muscle contraction ; GO:0006936 | inferred from mutant phenotype <newline> muscle organ development ; GO:0007517 | inferred from mutant phenotype <newline> border follicle cell migration ; GO:0007298 | inferred from mutant phenotype <newline> myofibril assembly ; GO:0030239 | inferred from mutant phenotype <newline> skeletal muscle myosin thick filament assembly ; GO:0030241 | inferred from mutan…	myosin complex ; GO:0016459 | inferred from electronic annotation with InterPro:IPR001609, InterPro:IPR002928, InterPro:IPR004009 <newline> polytene chromosome puff ; GO:0005703 | inferred from direct assay <newline> A band ; GO:0031672 | inferred from direct assay <newline> sarcomere ; GO:0030017 | inferred from direct assay <newline> myosin complex ; GO:0016459 | inferred from sequence or struc…	motor activity ; GO:0003774 | inferred from electronic annotation with InterPro:IPR001609, InterPro:IPR002928, InterPro:IPR004009 <newline> ATPase activity, coupled ; GO:0042623 | inferred from sequence or structural similarity <newline> ATP binding ; GO:	IPR027417:P-loop containing nucleoside triphosphate hydrolase <newline> IPR000048:IQ motif, EF-hand binding site <newline> IPR001609:Myosin head, motor domain <newline> IPR002928:Myosin tail <newline> IPR004009:Myosin, N-terminal, SH3-like <newline> IPR00
E1JHR5	FBgn0000579	CG17654	Enolase	Eno	Enolase, isoform F OS=Drosophila melanogaster GN=Eno PE=1 SV=1 - [E1JHR5_DROME]	66.67	11.22	29.64	0	0	76.68	191.47	0	64.41	218.57	192.23	187.54	216.18	31.32	127.19	101.89	202.36	158.53	192.49	0	0	glycolytic process ; GO:0006096 | inferred from electronic annotation with InterPro:IPR000941, InterPro:IPR020809, InterPro:IPR020810, InterPro:IPR020811 <newline> regulation of glucose metabolic process ; GO:0010906 | inferred from mutant phenotype	phosphopyruvate hydratase complex ; GO:0000015 | inferred from electronic annotation with InterPro:IPR000941, InterPro:IPR020809, InterPro:IPR020810, InterPro:IPR020811 <newline> cytoplasm ; GO:0005737 | inferred from direct assay <newline> plasma membrane ; GO:0005886 | inferred from direct assay	phosphopyruvate hydratase activity ; GO:0004634 | inferred from electronic annotation with InterPro:IPR000941 <newline> magnesium ion binding ; GO:0000287 | inferred from electronic annotation with InterPro:IPR000941, InterPro:IPR020809, InterPro:IPR02081	IPR000941:Enolase <newline> IPR029017:Enolase-like, N-terminal <newline> IPR020809:Enolase, conserved site <newline> IPR020810:Enolase, C-terminal TIM barrel domain <newline> IPR020811:Enolase, N-terminal <newline> IPR034390:Enolase-like superfamily <newl
E1JJP0	FBgn0004169	CG7107	upheld	up	Upheld, isoform H OS=Drosophila melanogaster GN=up PE=1 SV=1 - [E1JJP0_DROME]	0	0	0	0	0	0	0	0	0	0	0	0	0	0	0	0	0	0	0	43.2	67.83	regulation of muscle contraction ; GO:0006937 | inferred from electronic annotation with InterPro:IPR027707 <newline> mitochondrion organization ; GO:0007005 | inferred from mutant phenotype <newline> sarcomere organization ; GO:0045214 | inferred from mutant phenotype <newline> muscle cell cellular homeostasis ; GO:0046716 | inferred from mutant phenotype <newline> muscle organ morphogenesis ; G…	troponin complex ; GO:0005861 | inferred from electronic annotation with InterPro:IPR001978, InterPro:IPR027707 <newline> striated muscle thin filament ; GO:0005865 | inferred from direct assay	calcium ion binding ; GO:0005509 | inferred from direct assay	IPR027707:Troponin T <newline> IPR001978:Troponin
E2QCF1	FBgn0020236	CG8322	ATP citrate lyase	ATPCL	ATP-citrate synthase OS=Drosophila melanogaster GN=ATPCL PE=1 SV=1 - [E2QCF1_DROME]	16.69	0	0	20.33	17.24	0	119.11	0	0	98.57	51.43	43.32	38.89	0	34.4	31.89	54.85	12.55	8.19	0	0	citrate metabolic process ; GO:0006101 | inferred from electronic annotation with InterPro:IPR014608 <newline> fatty acid biosynthetic process ; GO:0006633 | inferred from biological aspect of ancestor with PANTHER:PTN000563493 <newline> regulation of glucose metabolic process ; GO:0010906 | inferred from mutant phenotype <newline> acetyl-CoA biosynthetic process ; GO:0006085 | inferred from biol…	cytosol ; GO:0005829 | inferred from biological aspect of ancestor with PANTHER:PTN000563493 <newline> citrate lyase complex ; GO:0009346 | inferred from biological aspect of ancestor with PANTHER:PTN000563493	cofactor binding ; GO:0048037 | inferred from electronic annotation with InterPro:IPR003781 <newline> ATP citrate synthase activity ; GO:0003878 | inferred from biological aspect of ancestor with PANTHER:PTN000563493 <newline> ATP citrate synthase activit	IPR003781:CoA-binding <newline> IPR005811:ATP-citrate lyase/succinyl-CoA ligase <newline> IPR013650:ATP-grasp fold, succinyl-CoA synthetase-type <newline> IPR014608:ATP-citrate synthase <newline> IPR016102:Succinyl-CoA synthetase-like <newline> IPR016143:
F0JAN1	FBgn0020513	CG3989	PAICS bifunctional enzyme	Paics	Ade5, isoform B OS=Drosophila melanogaster GN=ade5 PE=1 SV=1 - [F0JAN1_DROME]	0	0	0	0	0	0	0	0	0	0	8.91	0	5.46	4.93	0	0	0	0	0	0	0	'de novo' IMP biosynthetic process ; GO:0006189 | inferred from mutant phenotype <newline> inter-male aggressive behavior ; GO:0002121 | inferred from mutant phenotype	cytosol ; GO:0005829 | inferred from direct assay <newline> cytoplasm ; GO:0005737 | inferred from sequence or structural similarity with SGD:S000005654	phosphoribosylaminoimidazolesuccinocarboxamide synthase activity ; GO:0004639 | inferred from sequence or structural similarity with UniProtKB:P0A7D7 inferred from genetic interaction with UniProtKB:P0A7D7 <newline> phosphoribosylaminoimidazole carboxylas	IPR000031:PurE domain <newline> IPR018236:SAICAR synthetase, conserved site <newline> IPR028923:SAICAR synthetase/ADE2, N-terminal <newline> IPR033626:Class II PurE <newline> IPR035893:PurE domain superfamily
G3JX25	FBgn0265991	CG30084	Z band alternatively spliced PDZ-motif protein 52	Zasp52	Z band alternatively spliced PDZ-motif protein 52, isoform P OS=Drosophila melanogaster GN=Zasp52 PE=1 SV=1 - [G3JX25_DROME]	0	0	0	0	0	0	0	0	0	0	0	0	0	0	0	0	0	0	6.21	0	0	regulation of cell-matrix adhesion ; GO:0001952 | inferred from mutant phenotype <newline> myofibril assembly ; GO:0030239 | inferred from mutant phenotype <newline> muscle structure development ; GO:0061061 | inferred from mutant phenotype	Z disc ; GO:0030018 | inferred from direct assay <newline> cell leading edge ; GO:0031252 | inferred from direct assay <newline> apical part of cell ; GO:0045177 | inferred from direct assay <newline> stress fiber ; GO:0001725 | inferred from direct assay <newline> zonula adherens ; GO:0005915 | inferred from direct assay <newline> basolateral plasma membrane ; GO:0016323 | inferred from direct a…	muscle alpha-actinin binding ; GO:0051371 | inferred from mutant phenotype <newline> actinin binding ; GO:0042805 | inferred from physical interaction with Actn <newline> muscle alpha-actinin binding ; GO:0051371 | inferred from physical interaction with	IPR001478:PDZ domain <newline> IPR001781:Zinc finger, LIM-type <newline> IPR006643:Zasp-like motif <newline> IPR015943:WD40/YVTN repeat-like-containing domain superfamily <newline> IPR018247:EF-Hand 1, calcium-binding site <newline> IPR031847:Domain of un
G3JX29	FBgn0265991	CG30084	Z band alternatively spliced PDZ-motif protein 52	Zasp52	Z band alternatively spliced PDZ-motif protein 52, isoform T OS=Drosophila melanogaster GN=Zasp52 PE=1 SV=1 - [G3JX29_DROME]	0	0	0	0	0	0	0	0	33.52	0	11.21	6.28	0	0	0	0	0	4.93	0	0	0	regulation of cell-matrix adhesion ; GO:0001952 | inferred from mutant phenotype <newline> myofibril assembly ; GO:0030239 | inferred from mutant phenotype <newline> muscle structure development ; GO:0061061 | inferred from mutant phenotype	Z disc ; GO:0030018 | inferred from direct assay <newline> cell leading edge ; GO:0031252 | inferred from direct assay <newline> apical part of cell ; GO:0045177 | inferred from direct assay <newline> stress fiber ; GO:0001725 | inferred from direct assay <newline> zonula adherens ; GO:0005915 | inferred from direct assay <newline> basolateral plasma membrane ; GO:0016323 | inferred from direct a…	muscle alpha-actinin binding ; GO:0051371 | inferred from mutant phenotype <newline> actinin binding ; GO:0042805 | inferred from physical interaction with Actn <newline> muscle alpha-actinin binding ; GO:0051371 | inferred from physical interaction with	IPR001478:PDZ domain <newline> IPR001781:Zinc finger, LIM-type <newline> IPR006643:Zasp-like motif <newline> IPR015943:WD40/YVTN repeat-like-containing domain superfamily <newline> IPR018247:EF-Hand 1, calcium-binding site <newline> IPR031847:Domain of un
H1UUD2	FBgn0015222	CG2216	Ferritin 1 heavy chain homologue	Fer1HCH	Ferritin OS=Drosophila melanogaster GN=Fer1HCH PE=1 SV=1 - [H1UUD2_DROME]	0	0	0	0	0	0	51.44	0	10.73	51.74	50.89	48.24	44.64	0	40.38	37.83	46.45	34.96	12.41	0	0	detoxification of iron ion ; GO:1990461 | inferred from mutant phenotype <newline> cell proliferation ; GO:0008283 | inferred from direct assay <newline> intracellular sequestering of iron ion ; GO:0006880 | inferred from biological aspect of ancestor with PANTHER:PTN000153092 <newline> sleep ; GO:0030431 | inferred from expression pattern <newline> response to fungus ; GO:0009620 | inferred from…	fusome ; GO:0045169 | inferred from direct assay <newline> intracellular ferritin complex ; GO:0008043 | inferred from direct assay <newline> cytoplasm ; GO:0005737 | inferred from biological aspect of ancestor with PANTHER:PTN000153092 <newline> extracellular region ; GO:0005576 | inferred from direct assay <newline> intracellular ferritin complex ; GO:0008043 | non-traceable author statement <n…	ferric iron binding ; GO:0008199 | inferred from electronic annotation with InterPro:IPR001519, InterPro:IPR008331 <newline> ferrous iron binding ; GO:0008198 | non-traceable author statement <newline> ferrous iron binding ; GO:0008198 | inferred from dir	IPR001519:Ferritin <newline> IPR008331:Ferritin/DPS protein domain <newline> IPR009040:Ferritin-like diiron domain <newline> IPR009078:Ferritin-like superfamily <newline> IPR012347:Ferritin-like
M9MRD4	FBgn0261836	CG42768	Muscle-specific protein 300 kDa	Msp300	Muscle-specific protein 300 kDa, isoform B OS=Drosophila melanogaster GN=Msp300 PE=1 SV=1 - [M9MRD4_DROME]	0	0	0	0	0	0	0	0	0	0	0	0	0	0	0	0	0	0	20.55	0	0	cytoskeletal anchoring at nuclear membrane ; GO:0090286 | inferred from electronic annotation with InterPro:IPR030265 <newline> nuclear migration ; GO:0007097 | inferred from mutant phenotype <newline> nucleus localization ; GO:0051647 | inferred from genetic interaction with klar <newline> cell migration ; GO:0016477 | inferred from mutant phenotype <newline> flight ; GO:0060361 | inferred from …	Z disc ; GO:0030018 | inferred from direct assay <newline> nuclear envelope ; GO:0005635 | inferred from direct assay <newline> cytoplasm ; GO:0005737 | inferred from direct assay <newline> integrin complex ; GO:0008305 | colocalizes_with inferred from direct assay <newline> actin cytoskeleton ; GO:0015629 | inferred from direct assay <newline> perinuclear region of cytoplasm ; GO:0048471 | infer…	actin filament binding ; GO:0051015 | inferred from electronic annotation with InterPro:IPR030265 <newline> protein binding ; GO:0005515 | inferred from physical interaction with klar <newline> actin binding ; GO:0003779 | inferred from direct assay <newl	IPR030265:Nesprin-1 <newline> IPR018159:Spectrin/alpha-actinin <newline> IPR002017:Spectrin repeat <newline> IPR012315:KASH domain <newline> IPR001715:Calponin homology domain <newline> IPR001589:Actinin-type actin-binding domain, conserved site <newline>
M9MS06	FBgn0000667	CG4376	alpha actinin	Actn	Alpha actinin, isoform D OS=Drosophila melanogaster GN=Actn PE=1 SV=1 - [M9MS06_DROME]	0	0	0	0	0	0	10.98	0	0	72.01	77	78.33	16.26	0	0	0	7.89	7.29	0	0	0	flight behavior ; GO:0007629 | inferred from mutant phenotype <newline> actin filament bundle assembly ; GO:0051017 | inferred from mutant phenotype <newline> sarcomere organization ; GO:0045214 | inferred from direct assay <newline> cytoskeletal anchoring at plasma membrane ; GO:0007016 | inferred from sequence or structural similarity <newline> sarcomere organization ; GO:0045214 | inferred fro…	Z disc ; GO:0030018 | inferred from direct assay <newline> focal adhesion ; GO:0005925 | inferred from sequence or structural similarity <newline> Z disc ; GO:0030018 |	calcium ion binding ; GO:0005509 | inferred from electronic annotation with InterPro:IPR002048 <newline> actin binding ; GO:0003779 | inferred from sequence or structural similarity <newline> protein binding ; GO:0005515 | inferred from physical interacti	IPR018159:Spectrin/alpha-actinin <newline> IPR018247:EF-Hand 1, calcium-binding site <newline> IPR001589:Actinin-type actin-binding domain, conserved site <newline> IPR001715:Calponin homology domain <newline> IPR002017:Spectrin repeat <newline> IPR002048
M9NCR7	FBgn0031717	CG6957	Oscillin	Oscillin	Glucosamine-6-phosphate isomerase OS=Drosophila melanogaster GN=Oscillin PE=3 SV=1 - [M9NCR7_DROME]	0	0	10.7	0	0	0	5.22	0	0	7.93	14.54	0	12.8	14.15	8.83	8.18	15.89	12.33	0	0	0	carbohydrate metabolic process ; GO:0005975 | inferred from electronic annotation with InterPro:IPR006148 <newline> glucosamine catabolic process ; GO:0006043 | inferred from sequence or structural similarity with UniProtKB:P46926 <newline> N-acetylglucosamine metabolic process ; GO:0006044 | inferred from sequence or structural similarity with UniProtKB:P0A759 <newline> generation of precursor m…	cytoplasm ; GO:0005737 | inferred from sequence or structural similarity with UniProtKB:O88958	glucosamine-6-phosphate deaminase activity ; GO:0004342 | inferred from sequence or structural similarity with UniProtKB:P46926 <newline> glucosamine-6-phosphate deaminase activity ; GO:0004342 | inferred from sequence or structural similarity with UniPro	IPR018321:Glucosamine-6-phosphate isomerase, conserved site <newline> IPR004547:Glucosamine-6-phosphate isomerase <newline> IPR006148:Glucosamine/galactosamine-6-phosphate isomerase <newline> IPR037171:NagB/RpiA transferase-like
M9ND95	FBgn0264695	CG17927	Myosin heavy chain	Mhc	Myosin heavy chain, isoform U OS=Drosophila melanogaster GN=Mhc PE=1 SV=1 - [M9ND95_DROME]	0	0	0	0	0	0	0	0	872.62	0	643.52	422.52	334.46	0	62.53	63.83	148.48	255.89	99.66	242.05	351.32	muscle contraction ; GO:0006936 | inferred from mutant phenotype <newline> muscle organ development ; GO:0007517 | inferred from mutant phenotype <newline> border follicle cell migration ; GO:0007298 | inferred from mutant phenotype <newline> myofibril assembly ; GO:0030239 | inferred from mutant phenotype <newline> skeletal muscle myosin thick filament assembly ; GO:0030241 | inferred from mutan…	myosin complex ; GO:0016459 | inferred from electronic annotation with InterPro:IPR001609, InterPro:IPR002928, InterPro:IPR004009 <newline> polytene chromosome puff ; GO:0005703 | inferred from direct assay <newline> A band ; GO:0031672 | inferred from direct assay <newline> sarcomere ; GO:0030017 | inferred from direct assay <newline> myosin complex ; GO:0016459 | inferred from sequence or struc…	motor activity ; GO:0003774 | inferred from electronic annotation with InterPro:IPR001609, InterPro:IPR002928, InterPro:IPR004009 <newline> ATPase activity, coupled ; GO:0042623 | inferred from sequence or structural similarity <newline> ATP binding ; GO:	IPR027417:P-loop containing nucleoside triphosphate hydrolase <newline> IPR000048:IQ motif, EF-hand binding site <newline> IPR001609:Myosin head, motor domain <newline> IPR002928:Myosin tail <newline> IPR004009:Myosin, N-terminal, SH3-like <newline> IPR00
M9PCG1	FBgn0283658	CG5261	midline uncoordinated	muc	Dihydrolipoamide acetyltransferase component of pyruvate dehydrogenase complex OS=Drosophila melanogaster GN=muc PE=1 SV=1 - [M9PCG1_DROME]	0	0	0	0	0	0	0	0	0	0	0	0	0	0	0	0	12.94	0	0	0	0	grooming behavior ; GO:0007625 | inferred from mutant phenotype <newline> acetyl-CoA biosynthetic process from pyruvate ; GO:0006086 | inferred from sequence or structural similarity with UniProtKB:P10515	mitochondrial pyruvate dehydrogenase complex ; GO:0005967 | inferred from sequence or structural similarity with UniProtKB:P10515	dihydrolipoyllysine-residue acetyltransferase activity ; GO:0004742 | inferred from sequence or structural similarity with UniProtKB:P10515	IPR000089:Biotin/lipoyl attachment <newline> IPR001078:2-oxoacid dehydrogenase acyltransferase, catalytic domain <newline> IPR003016:2-oxo acid dehydrogenase, lipoyl-binding site <newline> IPR006257:Dihydrolipoyllysine-residue acetyltransferase component
M9PE30	FBgn0035499	CG14996	Chd64	Chd64	Transgelin OS=Drosophila melanogaster GN=Chd64 PE=1 SV=1 - [M9PE30_DROME]	0	0	0	0	0	0	0	0	0	0	11.85	7.37	23.72	0	10.18	0	18.41	0	8.54	0	0	smooth muscle contraction ; GO:0006939 | inferred from sequence or structural similarity <newline> juvenile hormone mediated signaling pathway ; GO:0035626 | inferred from mutant phenotype	striated muscle thin filament ; GO:0005865 | inferred from sequence or structural similarity	juvenile hormone response element binding ; GO:0070594 | inferred from direct assay <newline> actin binding ; GO:0003779 | inferred from sequence or structural similarity <newline> protein binding ; GO:0005515 | inferred from physical interaction with FK5	IPR000557:Calponin repeat <newline> IPR001715:Calponin homology domain <newline> IPR003096:Smooth muscle protein/calponin <newline> IPR036872:Calponin-like domain superfamily
M9PET0	FBgn0001128	CG9042	Glycerol-3-phosphate dehydrogenase 1	Gpdh1	Glycerol-3-phosphate dehydrogenase [NAD(+)] OS=Drosophila melanogaster GN=Gpdh PE=1 SV=1 - [M9PET0_DROME]	50.16	0	0	48.24	45.24	0	72.18	0	13.53	58.6	30.86	26.33	28.21	7.1	38.43	29.92	43.36	59.81	68.84	0	0	carbohydrate metabolic process ; GO:0005975 | inferred from electronic annotation with InterPro:IPR006109 <newline> oxidation-reduction process ; GO:0055114 | inferred from electronic annotation with InterPro:IPR006109, InterPro:IPR006168, InterPro:IPR008927, InterPro:IPR011128, InterPro:IPR013328, InterPro:IPR017751 <newline> glycerol-3-phosphate catabolic process ; GO:0046168 | inferred from el…	glycerol-3-phosphate dehydrogenase complex ; GO:0009331 | inferred from electronic annotation with InterPro:IPR006168 <newline> M band ; GO:0031430 | inferred from direct assay <newline> Z disc ; GO:0030018 | inferred from direct assay	glycerol-3-phosphate dehydrogenase [NAD+] activity ; GO:0004367 | inferred from electronic annotation with InterPro:IPR006109, InterPro:IPR006168, InterPro:IPR017751 <newline> NAD binding ; GO:0051287 | inferred from electronic annotation with InterPro:IP	IPR006109:Glycerol-3-phosphate dehydrogenase, NAD-dependent, C-terminal <newline> IPR006168:Glycerol-3-phosphate dehydrogenase, NAD-dependent <newline> IPR008927:6-phosphogluconate dehydrogenase-like, C-terminal domain superfamily <newline> IPR011128:Glyc
M9PFH6	FBgn0014163	CG4609	failed axon connections	fax	Failed axon connections, isoform E OS=Drosophila melanogaster GN=fax PE=1 SV=1 - [M9PFH6_DROME]	0	0	0	0	0	6.53	0	0	0	0	0	0	0	0	0	0	0	0	0	0	0	axonogenesis ; GO:0007409 | inferred from genetic interaction with Abl <newline> axonogenesis ; GO:0007409 | traceable author statement	cytoplasm ; GO:0005737 | inferred from direct assay <newline> plasma membrane ; GO:0005886 | inferred from direct assay	-	IPR012336:Thioredoxin-like fold <newline> IPR026928:Failed axon connections <newline> IPR036282:Glutathione S-transferase, C-terminal domain superfamily <newline> IPR033468:Metaxin, glutathione S-transferase domain <newline> IPR036249:Thioredoxin-like sup
M9PFK6	FBgn0000639	CG17285	Fat body protein 1	Fbp1	Fat body protein 1, isoform D OS=Drosophila melanogaster GN=Fbp1 PE=4 SV=1 - [M9PFK6_DROME]	0	124.6	244.1	0	0	0	0	96.31	552.08	0	435.87	315.87	63.68	251.29	140.13	167.83	139.97	0	0	0	0	storage protein import into fat body ; GO:0015032 | inferred from sequence or structural similarity with UniProtKB:Q23810 inferred from sequence or structural similarity with protein_id:BAA06161.1 inferred from physical interaction with Lsp1Œ±	-	protein transporter activity ; GO:0008565 | inferred from sequence or structural similarity with UniProtKB:Q23810 inferred from sequence or structural similarity with protein_id:BAA06161.1 inferred from physical interaction with Lsp1Œ±	IPR005203:Hemocyanin, C-terminal <newline> IPR005204:Hemocyanin, N-terminal <newline> IPR013788:Hemocyanin/hexamerin <newline> IPR014756:Immunoglobulin E-set <newline> IPR008922:Uncharacterised domain, di-copper centre <newline> IPR036697:Hemocyanin, N-te
M9PG09	FBgn0037181	CG11370	-	CG11370	Uncharacterized protein, isoform B OS=Drosophila melanogaster GN=CG11370 PE=1 SV=1 - [M9PG09_DROME]	0	0	0	0	0	0	0	0	0	0	8.1	0	0	0	0	0	0	0	0	0	0	-	-	-	-
M9PGA7	FBgn0000667	CG4376	alpha actinin	Actn	Alpha actinin, isoform G OS=Drosophila melanogaster GN=Actn PE=1 SV=1 - [M9PGA7_DROME]	0	0	0	0	0	0	0	0	121.3	0	0	0	0	0	0	0	0	0	0	0	0	flight behavior ; GO:0007629 | inferred from mutant phenotype <newline> actin filament bundle assembly ; GO:0051017 | inferred from mutant phenotype <newline> sarcomere organization ; GO:0045214 | inferred from direct assay <newline> cytoskeletal anchoring at plasma membrane ; GO:0007016 | inferred from sequence or structural similarity <newline> sarcomere organization ; GO:0045214 | inferred fro…	Z disc ; GO:0030018 | inferred from direct assay <newline> focal adhesion ; GO:0005925 | inferred from sequence or structural similarity <newline> Z disc ; GO:0030018 |	calcium ion binding ; GO:0005509 | inferred from electronic annotation with InterPro:IPR002048 <newline> actin binding ; GO:0003779 | inferred from sequence or structural similarity <newline> protein binding ; GO:0005515 | inferred from physical interacti	IPR018159:Spectrin/alpha-actinin <newline> IPR018247:EF-Hand 1, calcium-binding site <newline> IPR001589:Actinin-type actin-binding domain, conserved site <newline> IPR001715:Calponin homology domain <newline> IPR002017:Spectrin repeat <newline> IPR002048
M9PHG4	FBgn0250788	CG5870	beta Spectrin	beta-Spec	Beta spectrin, isoform C OS=Drosophila melanogaster GN=beta-Spec PE=4 SV=1 - [M9PHG4_DROME]	0	0	0	0	0	0	0	0	0	7.81	0	0	0	0	0	0	0	0	0	0	0	axon guidance ; GO:0007411 | inferred from mutant phenotype <newline> axonogenesis ; GO:0007409 | inferred from mutant phenotype <newline> maintenance of presynaptic active zone structure ; GO:0048790 | inferred from direct assay <newline> negative regulation of microtubule depolymerization ; GO:0007026 | inferred from mutant phenotype <newline> regulation of synapse organization ; GO:0050807 | i…	spectrin ; GO:0008091 | inferred from electronic annotation with InterPro:IPR016343 <newline> fusome ; GO:0045169 | inferred from direct assay <newline> spectrosome ; GO:0045170 | inferred from direct assay <newline> lateral plasma membrane ; GO:0016328 | inferred from direct assay <newline> plasma membrane ; GO:0005886 | inferred from direct assay <newline> apicolateral plasma membrane ; GO:0016…	actin binding ; GO:0003779 | inferred from electronic annotation with InterPro:IPR016343 <newline> structural constituent of cytoskeleton ; GO:0005200 | inferred from electronic annotation with InterPro:IPR016343 <newline> actin binding ; GO:0003779 | inf	IPR018159:Spectrin/alpha-actinin <newline> IPR011993:PH-like domain superfamily <newline> IPR002017:Spectrin repeat <newline> IPR001849:Pleckstrin homology domain <newline> IPR001715:Calponin homology domain <newline> IPR001605:Pleckstrin homology domain,
M9PHN8	FBgn0014455	CG11654	Adenosylhomocysteinase	Ahcy	Adenosylhomocysteinase OS=Drosophila melanogaster GN=Ahcy PE=3 SV=1 - [M9PHN8_DROME]	0	0	0	0	0	6.8	10.48	0	0	10.01	0	0	0	0	0	0	8.03	0	0	0	0	one-carbon metabolic process ; GO:0006730 | inferred from electronic annotation with InterPro:IPR000043, InterPro:IPR020082 <newline> S-adenosylhomocysteine catabolic process ; GO:0019510 | inferred from electronic annotation with InterPro:IPR000043 <newline> S-adenosylmethionine cycle ; GO:0033353 | inferred from biological aspect of ancestor with PANTHER:PTN000602759	cytosol ; GO:0005829 | inferred from biological aspect of ancestor with PANTHER:PTN000602759	NAD binding ; GO:0051287 | inferred from electronic annotation with InterPro:IPR000043 <newline> adenosylhomocysteinase activity ; GO:0004013 | inferred from biological aspect of ancestor with PANTHER:PTN000602759 <newline> adenosylhomocysteinase activity	IPR000043:Adenosylhomocysteinase-like <newline> IPR015878:S-adenosyl-L-homocysteine hydrolase, NAD binding domain <newline> IPR020082:S-adenosyl-L-homocysteine hydrolase, conserved site <newline> IPR034373:Adenosylhomocysteinase <newline> IPR036291:NAD(P)
M9PI17	FBgn0086254	CG6084	-	CG6084	CG6084, isoform D OS=Drosophila melanogaster GN=CG6084 PE=1 SV=1 - [M9PI17_DROME]	13.02	0	0	11.87	11.23	0	17.52	0	4.64	10.97	11.55	9.14	8.39	0	25.89	27.39	12.51	19.81	25.77	0	0	oxidation-reduction process ; GO:0055114 | inferred from electronic annotation with InterPro:IPR018170, InterPro:IPR020471	nucleoplasm ; GO:0005654 | inferred from direct assay <newline> cytosol ; GO:0005829 | inferred from direct assay	oxidoreductase activity ; GO:0016491 | inferred from electronic annotation with InterPro:IPR018170, InterPro:IPR020471	IPR018170:Aldo/keto reductase, conserved site <newline> IPR020471:Aldo/keto reductase <newline> IPR036812:NADP-dependent oxidoreductase domain superfamily <newline> IPR023210:NADP-dependent oxidoreductase domain
M9PIS3	FBgn0004654	CG3724	Phosphogluconate dehydrogenase	Pgd	6-phosphogluconate dehydrogenase, decarboxylating OS=Drosophila melanogaster GN=Pgd PE=3 SV=1 - [M9PIS3_DROME]	0	0	0	0	0	0	21.56	5.56	0	15.67	6.59	0	8.02	0	5.85	5.28	9.91	0	10.01	0	0	oxidation-reduction process ; GO:0055114 | inferred from electronic annotation with InterPro:IPR006113, InterPro:IPR006114, InterPro:IPR006115, InterPro:IPR006183, InterPro:IPR006184, InterPro:IPR008927, InterPro:IPR013328 <newline> pentose-phosphate shunt ; GO:0006098 | inferred from electronic annotation with InterPro:IPR006113, InterPro:IPR006114, InterPro:IPR006184 <newline> regulation of glu…	-	phosphogluconate dehydrogenase (decarboxylating) activity ; GO:0004616 | inferred from electronic annotation with InterPro:IPR006113, InterPro:IPR006114, InterPro:IPR006115, InterPro:IPR006184	IPR006113:6-phosphogluconate dehydrogenase, decarboxylating <newline> IPR006114:6-phosphogluconate dehydrogenase, C-terminal <newline> IPR006115:6-phosphogluconate dehydrogenase, NADP-binding <newline> IPR006184:6-phosphogluconate-binding site <newline> I
M9PJM6	FBgn0004169	CG7107	upheld	up	Upheld, isoform Q OS=Drosophila melanogaster GN=up PE=1 SV=1 - [M9PJM6_DROME]	0	0	0	0	0	0	0	0	69.88	0	25.95	21.67	0	0	0	0	0	5.52	0	0	0	regulation of muscle contraction ; GO:0006937 | inferred from electronic annotation with InterPro:IPR027707 <newline> mitochondrion organization ; GO:0007005 | inferred from mutant phenotype <newline> sarcomere organization ; GO:0045214 | inferred from mutant phenotype <newline> muscle cell cellular homeostasis ; GO:0046716 | inferred from mutant phenotype <newline> muscle organ morphogenesis ; G…	troponin complex ; GO:0005861 | inferred from electronic annotation with InterPro:IPR001978, InterPro:IPR027707 <newline> striated muscle thin filament ; GO:0005865 | inferred from direct assay	calcium ion binding ; GO:0005509 | inferred from direct assay	IPR027707:Troponin T <newline> IPR001978:Troponin
M9PJQ5	FBgn0283471	CG7178	wings up A	wupA	Wings up A, isoform K OS=Drosophila melanogaster GN=wupA PE=1 SV=1 - [M9PJQ5_DROME]	0	0	0	0	0	0	0	0	55.54	0	55.5	51.32	15.01	0	0	0	13.84	26.32	6.25	0	0	skeletal muscle tissue development ; GO:0007519 | inferred from mutant phenotype <newline> muscle organ development ; GO:0007517 | inferred from mutant phenotype <newline> sarcomere organization ; GO:0045214 | inferred from mutant phenotype <newline> muscle contraction ; GO:0006936 | inferred from biological aspect of ancestor with PANTHER:PTN000348305 <newline> muscle cell cellular homeostasis ;…	troponin complex ; GO:0005861 | inferred from biological aspect of ancestor with PANTHER:PTN000348305 <newline> troponin complex ; GO:0005861 | non-traceable author statement <newline> nucleus ; GO:0005634 | colocalizes_with inferred from direct assay	actin binding ; GO:0003779 | non-traceable author statement	IPR001978:Troponin
O01666	FBgn0020235	CG7610	ATP synthase, gamma subunit	ATPsyngamma	ATP synthase subunit gamma, mitochondrial OS=Drosophila melanogaster GN=ATPsyngamma PE=2 SV=2 - [ATPG_DROME]	22.52	0	0	19.23	20.33	10.07	17.32	0	8.41	22.7	15.4	14.25	11.51	10.62	16.32	12.73	31.53	51.08	18.5	0	0	proton transport ; GO:0015992 | inferred from sequence or structural similarity with UniProtKB:P36542 <newline> ATP synthesis coupled proton transport ; GO:0015986 | inferred from sequence or structural similarity with SGD:S000000243 <newline> phagocytosis ; GO:0006909 | inferred from mutant phenotype	mitochondrion ; GO:0005739 | inferred from direct assay <newline> mitochondrial proton-transporting ATP synthase complex, catalytic core F(1) ; GO:0000275 | inferred from sequence or structural similarity with UniProtKB:P36542	proton-transporting ATP synthase activity, rotational mechanism ; GO:0046933 | contributes_to inferred from sequence or structural similarity with SGD:S000000243	IPR000131:ATP synthase, F1 complex, gamma subunit <newline> IPR023632:ATP synthase, F1 complex, gamma subunit conserved site <newline> IPR035968:ATP synthase, F1 complex, gamma subunit superfamily
O02195	FBgn0015834	CG8882	eukaryotic translation initiation factor 3 subunit i	eIF3i	Eukaryotic translation initiation factor 3 subunit I OS=Drosophila melanogaster GN=Trip1 PE=1 SV=1 - [EIF3I_DROME]	0	0	0	0	0	0	0	0	0	0	0	0	0	0	7.41	5.97	0	0	0	0	0	translational initiation ; GO:0006413 | inferred from sequence or structural similarity	eukaryotic translation initiation factor 3 complex ; GO:0005852 | inferred from electronic annotation with InterPro:IPR027525 <newline> eukaryotic translation initiation factor 3 complex ; GO:0005852 | inferred from sequence or structural similarity	translation initiation factor activity ; GO:0003743 | inferred from electronic annotation with InterPro:IPR027525 <newline> translation initiation factor activity ; GO:0003743 | inferred from sequence or structural similarity	IPR015943:WD40/YVTN repeat-like-containing domain superfamily <newline> IPR017986:WD40-repeat-containing domain <newline> IPR001680:WD40 repeat <newline> IPR019775:WD40 repeat, conserved site <newline> IPR027525:Eukaryotic translation initiation factor 3
O02649	FBgn0015245	CG12101	Heat shock protein 60A	Hsp60A	60 kDa heat shock protein, mitochondrial OS=Drosophila melanogaster GN=Hsp60 PE=1 SV=3 - [CH60_DROME]	0	0	0	0	0	18.05	42.79	0	0	43.99	28.2	26.45	13.38	0	27.97	26.35	54.84	8.82	21.73	0	0	protein refolding ; GO:0042026 | inferred from electronic annotation with InterPro:IPR001844 <newline> cellular response to heat ; GO:0034605 | inferred from expression pattern <newline> apoptotic mitochondrial changes ; GO:0008637 | inferred from biological aspect of ancestor with PANTHER:PTN000143510 <newline> mitochondrion organization ; GO:0007005 | inferred from mutant phenotype <newline> pr…	mitochondrion ; GO:0005739 | inferred from direct assay <newline> cytosol ; GO:0005829 | inferred from biological aspect of ancestor with PANTHER:PTN000143507 <newline> mitochondrial matrix ; GO:0005759 | inferred from sequence or structural similarity with UniProtKB:P10809 <newline> mitochondrial inner membrane ; GO:0005743 | inferred from direct assay	ATP binding ; GO:0005524 | inferred from electronic annotation with InterPro:IPR002423, InterPro:IPR018370 <newline> protein binding involved in protein folding ; GO:0044183 | inferred from biological aspect of ancestor with PANTHER:PTN000143677 <newline>	IPR018370:Chaperonin Cpn60, conserved site <newline> IPR001844:Chaperonin Cpn60 <newline> IPR002423:Chaperonin Cpn60/TCP-1 family <newline> IPR027409:GroEL-like apical domain superfamily <newline> IPR027413:GroEL-like equatorial domain superfamily <newlin
O16797	FBgn0020910	CG4863	Ribosomal protein L3	RpL3	60S ribosomal protein L3 OS=Drosophila melanogaster GN=RpL3 PE=1 SV=3 - [RL3_DROME]	0	0	0	0	0	0	10.26	0	0	12.64	11.04	5.78	5.24	0	9.99	9.89	14.7	0	0	0	0	translation ; GO:0006412 | inferred from electronic annotation with InterPro:IPR000597 <newline> cytoplasmic translation ; GO:0002181 | traceable author statement <newline> ribosomal large subunit assembly ; GO:0000027 | inferred from biological aspect of ancestor with PANTHER:PTN000146039	ribosome ; GO:0005840 | inferred from electronic annotation with InterPro:IPR000597 <newline> cytosolic large ribosomal subunit ; GO:0022625 | traceable author statement	structural constituent of ribosome ; GO:0003735 | inferred from electronic annotation with InterPro:IPR000597 <newline> RNA binding ; GO:0003723 | inferred from biological aspect of ancestor with PANTHER:PTN000146039 <newline> structural constituent of ri	IPR000597:Ribosomal protein L3 <newline> IPR009000:Translation protein, beta-barrel domain superfamily <newline> IPR019926:Ribosomal protein L3, conserved site
O18332	FBgn0285937		Rab1	Rab1	FI01544p OS=Drosophila melanogaster GN=Rab1 PE=1 SV=1 - [O18332_DROME]	0	0	0	0	0	5.17	0	0	0	0	0	0	0	0	7.71	13.38	0	0	0	0	0
O18404	FBgn0021765	CG7113	scully	scu	3-hydroxyacyl-CoA dehydrogenase type-2 OS=Drosophila melanogaster GN=scu PE=1 SV=1 - [HCD2_DROME]	33.32	9.44	36.58	32.33	37.32	44.95	39.05	0	56.93	66.49	105.43	105.9	84.28	48.61	54.73	57.83	81.57	97.45	62.64	0	0	ecdysone metabolic process ; GO:0008205 | inferred from direct assay <newline> estrogen metabolic process ; GO:0008210 | inferred from direct assay <newline> steroid metabolic process ; GO:0008202 | inferred from direct assay <newline> acyl-CoA metabolic process ; GO:0006637 | inferred from direct assay <newline> fatty acid metabolic process ; GO:0006631 | inferred from direct assay <newline> mit…	mitochondrion ; GO:0005739 | inferred from direct assay <newline> mitochondrion ; GO:0005739 | inferred from sequence or structural similarity with UniProtKB:O08756 <newline> mitochondrial ribonuclease P complex ; GO:0030678 | inferred from direct assay <newline> cytosol ; GO:0005829 | non-traceable author statement	ribonuclease P activity ; GO:0004526 | contributes_to inferred by curator from GO:0030678,GO:0090646 <newline> acetoacetyl-CoA reductase activity ; GO:0018454 | inferred from direct assay <newline> steroid dehydrogenase activity ; GO:0016229 | inferred fr	IPR002347:Short-chain dehydrogenase/reductase SDR <newline> IPR020904:Short-chain dehydrogenase/reductase, conserved site <newline> IPR036291:NAD(P)-binding domain superfamily
O18640	FBgn0020618	CG7111	Receptor of activated protein kinase C 1	Rack1	Guanine nucleotide-binding protein subunit beta-like protein OS=Drosophila melanogaster GN=Rack1 PE=1 SV=2 - [GBLP_DROME]	9.85	0	0	9.22	9.23	17.42	6.74	0	5.89	20.9	17.22	17.33	12.26	0	25.6	24.33	15.33	26.02	8.95	0	0	muscle cell cellular homeostasis ; GO:0046716 | inferred from genetic interaction with Dg inferred from genetic interaction with Dys <newline> wing disc development ; GO:0035220 | inferred from mutant phenotype <newline> positive regulation by host of viral genome replication ; GO:0044829 | inferred from mutant phenotype <newline> oogenesis ; GO:0048477 | inferred from mutant phenotype <newline> …	catalytic step 2 spliceosome ; GO:0071013 | inferred from direct assay <newline> cytosol ; GO:0005829 | inferred from direct assay <newline> precatalytic spliceosome ; GO:0071011 | inferred from direct assay <newline> cytoplasm ; GO:0005737 | inferred from direct assay <newline> autophagosome ; GO:0005776 | inferred from direct assay	-	IPR015943:WD40/YVTN repeat-like-containing domain superfamily <newline> IPR017986:WD40-repeat-containing domain <newline> IPR001680:WD40 repeat <newline> IPR019775:WD40 repeat, conserved site <newline> IPR020472:G-protein beta WD-40 repeat <newline> IPR03
O61231	FBgn0024733	CG17521	Ribosomal protein L10	RpL10	60S ribosomal protein L10 OS=Drosophila melanogaster GN=RpL10 PE=1 SV=1 - [RL10_DROME]	0	0	0	0	0	0	28.28	0	0	23.57	16.23	11.27	10.13	6.9	13.42	0	9.84	0	0	0	0	translation ; GO:0006412 | inferred from electronic annotation with InterPro:IPR001197, InterPro:IPR016180, InterPro:IPR018255 <newline> ribosomal large subunit assembly ; GO:0000027 | inferred from biological aspect of ancestor with PANTHER:PTN000197715 <newline> cytoplasmic translation ; GO:0002181 | inferred by curator from GO:0022626 <newline> cytoplasmic translation ; GO:0002181 | traceable …	cytosolic ribosome ; GO:0022626 | inferred from direct assay <newline> neuronal cell body ; GO:0043025 | inferred from direct assay <newline> cytosolic large ribosomal subunit ; GO:0022625 | traceable author statement <newline> cytoplasm ; GO:0005737 | inferred from direct assay <newline> ribosome ; GO:0005840 | inferred from direct assay	structural constituent of ribosome ; GO:0003735 | inferred from direct assay <newline> structural constituent of ribosome ; GO:0003735 | traceable author statement <newline> RNA binding ; GO:0003723 | inferred from biological aspect of ancestor with PANTH	IPR018255:Ribosomal protein L10e, conserved site <newline> IPR001197:Ribosomal protein L10e <newline> IPR016180:Ribosomal protein L10e/L16 <newline> IPR036920:Ribosomal protein L10e/L16 superfamily
O62619	FBgn0267385	CG7070	Pyruvate kinase	PyK	Pyruvate kinase OS=Drosophila melanogaster GN=PyK PE=2 SV=2 - [KPYK_DROME]	76.6	19.13	27.29	60.33	67.25	67.57	150.06	0	28.98	161.25	103.97	100.35	91.8	26.73	91.41	96.84	93.91	78.33	132.92	0	0	somatic muscle development ; GO:0007525 | inferred from mutant phenotype <newline> glycolytic process ; GO:0006096 | inferred from sequence or structural similarity with SGD:S000000036 <newline> response to sucrose ; GO:0009744 | inferred from mutant phenotype <newline> regulation of glucose metabolic process ; GO:0010906 | inferred from mutant phenotype <newline> pyruvate metabolic process ; GO:…	P granule ; GO:0043186 | inferred from physical interaction with tud inferred from physical interaction with vas <newline> cytosol ; GO:0005829 | inferred from direct assay	magnesium ion binding ; GO:0000287 | inferred from electronic annotation with InterPro:IPR001697, InterPro:IPR015793, InterPro:IPR015794 <newline> potassium ion binding ; GO:0030955 | inferred from electronic annotation with InterPro:IPR001697, InterPro:I	IPR018209:Pyruvate kinase, active site <newline> IPR015813:Pyruvate/Phosphoenolpyruvate kinase-like domain superfamily <newline> IPR001697:Pyruvate kinase <newline> IPR011037:Pyruvate kinase-like, insert domain superfamily <newline> IPR015793:Pyruvate kin
O96299	FBgn0022359	CG4649	Sorbitol dehydrogenase-2	Sodh-2	LD47736p OS=Drosophila melanogaster GN=Sodh-2 PE=1 SV=1 - [O96299_DROME]	0	0	11.02	0	0	0	0	0	0	0	4.61	0	6.82	0	7	7.89	0	0	0	0	0	oxidation-reduction process ; GO:0055114 | inferred from electronic annotation with InterPro:IPR002085, InterPro:IPR002328, InterPro:IPR013149, InterPro:IPR013154	-	oxidoreductase activity ; GO:0016491 | inferred from electronic annotation with InterPro:IPR002085, InterPro:IPR002328, InterPro:IPR020843 <newline> zinc ion binding ; GO:0008270 | inferred from electronic annotation with InterPro:IPR002085, InterPro:IPR0	IPR002328:Alcohol dehydrogenase, zinc-type, conserved site <newline> IPR011032:GroES-like superfamily <newline> IPR013149:Alcohol dehydrogenase, C-terminal <newline> IPR013154:Alcohol dehydrogenase, N-terminal <newline> IPR020843:Polyketide synthase, enoy
O96827	FBgn0028737	CG6341	eukaryotic translation elongation factor 1 beta	eEF1beta	Probable elongation factor 1-beta OS=Drosophila melanogaster GN=Ef1beta PE=1 SV=3 - [EF1B_DROME]	11.78	0	0	10.26	11.78	13.21	9.34	0	6.9	15.95	24.54	23.76	40.75	0	26.2	23.33	19.91	32.64	18.72	0	0	translational elongation ; GO:0006414 | inferred from electronic annotation with InterPro:IPR001326, InterPro:IPR014038 <newline> translational elongation ; GO:0006414 | inferred from sequence or structural similarity	eukaryotic translation elongation factor 1 complex ; GO:0005853 | inferred from electronic annotation with InterPro:IPR001326, InterPro:IPR014038 <newline> cytosol ; GO:0005829 | non-traceable author statement <newline> eukaryotic translation elongation factor 1 complex ; GO:0005853 | inferred from sequence or structural similarity	translation elongation factor activity ; GO:0003746 | inferred from electronic annotation with InterPro:IPR001326, InterPro:IPR014038 <newline> translation elongation factor activity ; GO:0003746 | inferred from sequence or structural similarity	IPR001326:Translation elongation factor EF1B, beta/delta chains, conserved site <newline> IPR014038:Translation elongation factor EF1B, beta/delta subunit, guanine nucleotide exchange domain <newline> IPR014717:Translation elongation factor EF1B/ribosomal
O97062	FBgn0004779	CG1330	Ccp84Ae	Ccp84Ae	Ccp84Ae OS=Drosophila melanogaster GN=Ccp84Ae PE=2 SV=1 - [O97062_DROME]	0	0	0	0	0	0	0	0	11.38	0	12.65	9.24	0	0	0	0	0	0	0	0	0	chitin-based cuticle development ; GO:0040003 | inferred from sequence model	extracellular matrix ; GO:0031012 | inferred from sequence model	structural constituent of cuticle ; GO:0042302 | inferred from electronic annotation with InterPro:IPR000618 <newline> structural constituent of chitin-based larval cuticle ; GO:0008010 | inferred from sequence model	IPR000618:Insect cuticle protein <newline> IPR031311:Chitin-binding type R&R consensus
O97064	FBgn0004777	CG2342	Ccp84Ag	Ccp84Ag	Ccp84Ag OS=Drosophila melanogaster GN=Ccp84Ag PE=1 SV=1 - [O97064_DROME]	0	0	0	0	0	0	0	0	6.55	0	0	0	0	0	0	0	0	0	0	0	0	chitin-based cuticle development ; GO:0040003 | inferred from sequence model	extracellular matrix ; GO:0031012 | inferred from sequence model	structural constituent of cuticle ; GO:0042302 | inferred from electronic annotation with InterPro:IPR000618 <newline> structural constituent of chitin-based larval cuticle ; GO:0008010 | inferred from sequence model	IPR000618:Insect cuticle protein <newline> IPR031311:Chitin-binding type R&R consensus
O97479	FBgn0024289	CG1982	Sorbitol dehydrogenase 1	Sodh-1	FI05212p OS=Drosophila melanogaster GN=Sodh-1 PE=1 SV=1 - [O97479_DROME]	0	0	0	0	0	0	0	0	0	0	0	0	0	0	0	0	0	7.54	4.96	0	0	oxidation-reduction process ; GO:0055114 | inferred from electronic annotation with InterPro:IPR002085, InterPro:IPR002328, InterPro:IPR013149, InterPro:IPR013154 <newline> sleep ; GO:0030431 | inferred from expression pattern	-	zinc ion binding ; GO:0008270 | inferred from electronic annotation with InterPro:IPR002085, InterPro:IPR002328 <newline> oxidoreductase activity ; GO:0016491 | inferred from electronic annotation with InterPro:IPR002085, InterPro:IPR002328	IPR002328:Alcohol dehydrogenase, zinc-type, conserved site <newline> IPR011032:GroES-like superfamily <newline> IPR013149:Alcohol dehydrogenase, C-terminal <newline> IPR013154:Alcohol dehydrogenase, N-terminal <newline> IPR020843:Polyketide synthase, enoy
P00334	FBgn0000055	CG3481	Alcohol dehydrogenase	Adh	Alcohol dehydrogenase OS=Drosophila melanogaster GN=Adh PE=1 SV=2 - [ADH_DROME]	374.44	48.68	135.11	173.33	220.89	97.21	615.46	0	221.46	412.88	520.1	320.1	692.88	225.62	367.96	386.98	377.8	484.96	640.13	6.55	6.39	alcohol catabolic process ; GO:0046164 | inferred from mutant phenotype <newline> ethanol metabolic process ; GO:0006067 | inferred from mutant phenotype <newline> behavioral response to ethanol ; GO:0048149 | inferred from mutant phenotype <newline> alcohol metabolic process ; GO:0006066 | inferred from direct assay <newline> ethanol oxidation ; GO:0006069 | inferred from direct assay <newline> …	cytosol ; GO:0005829 | inferred from direct assay <newline> protein complex ; GO:0043234 | inferred from physical interaction with Adh	protein homodimerization activity ; GO:0042803 | inferred from physical interaction with Adh <newline> alcohol dehydrogenase (NAD) activity ; GO:0004022 | inferred from direct assay <newline> alcohol dehydrogenase (NAD) activity ; GO:0004022 | inferred fr	IPR002424:Alcohol dehydrogenase, insect-type <newline> IPR002425:Alcohol dehydrogenase, Drosophila-type <newline> IPR020904:Short-chain dehydrogenase/reductase, conserved site <newline> IPR002347:Short-chain dehydrogenase/reductase SDR <newline> IPR036291
P00408	FBgn0013675	CG34069	mitochondrial Cytochrome c oxidase subunit II	mt:CoII	Cytochrome c oxidase subunit 2 OS=Drosophila melanogaster GN=mt:CoII PE=3 SV=1 - [COX2_DROME]	8.48	0	0	8.72	8.23	0	0	0	0	0	0	0	0	0	18.58	19.28	18.56	0	0	14.47	16.87	ATP synthesis coupled electron transport ; GO:0042773 | inferred from biological aspect of ancestor with PANTHER:PTN000527128	integral component of membrane ; GO:0016021 | inferred from electronic annotation with InterPro:IPR011759, InterPro:IPR014222 <newline> mitochondrial respiratory chain complex IV ; GO:0005751 | inferred from biological aspect of ancestor with PANTHER:PTN000527130	copper ion binding ; GO:0005507 | inferred from electronic annotation with InterPro:IPR001505, InterPro:IPR002429 <newline> cytochrome-c oxidase activity ; GO:0004129 | contributes_to inferred from biological aspect of ancestor with PANTHER:PTN000527128	IPR001505:Copper centre Cu(A) <newline> IPR002429:Cytochrome c oxidase subunit II-like C-terminal <newline> IPR008972:Cupredoxin <newline> IPR011759:Cytochrome C oxidase subunit II, transmembrane domain <newline> IPR014222:Cytochrome c oxidase, subunit II
P02283	FBgn0001198		Histone H2B	His2B	Histone H2B OS=Drosophila melanogaster GN=His2B PE=1 SV=2 - [H2B_DROME]	0	0	0	0	0	25.89	51.44	0	0	0	77.37	76.39	0	0	0	0	0	0	0	0	0
P02518	FBgn0001226	CG4466	Heat shock protein 27	Hsp27	Heat shock protein 27 OS=Drosophila melanogaster GN=Hsp27 PE=1 SV=2 - [HSP27_DROME]	0	0	0	0	0	34.42	0	0	0	0	14.5	12.32	0	0	8.07	6.24	11.58	0	0	0	0	defense response to bacterium ; GO:0042742 | inferred from mutant phenotype <newline> chaperone-mediated protein folding ; GO:0061077 | inferred from direct assay <newline> behavioral response to starvation ; GO:0042595 | inferred from mutant phenotype <newline> defense response to fungus ; GO:0050832 | inferred from mutant phenotype <newline> chaperone-mediated protein folding ; GO:0061077 | inf…	cytoplasm ; GO:0005737 | inferred from direct assay <newline> nucleus ; GO:0005634 | inferred from direct assay	protein binding ; GO:0005515 | inferred from physical interaction with lwr <newline> unfolded protein binding ; GO:0051082 | inferred from sequence model <newline> unfolded protein binding ; GO:0051082 | inferred from direct assay	IPR001436:Alpha crystallin/Heat shock protein <newline> IPR002068:Alpha crystallin/Hsp20 domain <newline> IPR008978:HSP20-like chaperone <newline> IPR031107:Small heat shock protein HSP20
P02572	FBgn0000043	CG12051	Actin 42A	Act42A	Actin-42A OS=Drosophila melanogaster GN=Act42A PE=1 SV=3 - [ACT2_DROME]	72.61	27.05	66.63	60.13	64.35	175.68	258.54	0	0	0	0	0	200.49	0	0	0	0	288.17	253.91	1017.26	635.92	phagocytosis ; GO:0006909 | inferred from mutant phenotype <newline> cytoskeleton organization ; GO:0007010 | inferred from sequence or structural similarity <newline> mitotic cytokinesis ; GO:0000281 | inferred from mutant phenotype	actin filament ; GO:0005884 | inferred from sequence or structural similarity <newline> brahma complex ; GO:0035060 | inferred from direct assay	structural constituent of cytoskeleton ; GO:0005200 | inferred from sequence or structural similarity	IPR020902:Actin/actin-like conserved site <newline> IPR004000:Actin family <newline> IPR004001:Actin, conserved site
P02828	FBgn0001233	CG1242	Heat shock protein 83	Hsp83	Heat shock protein 83 OS=Drosophila melanogaster GN=Hsp83 PE=1 SV=1 - [HSP83_DROME]	0	0	5.89	0	0	21.03	44.61	6.63	0	44.75	20.91	18.33	29.44	5.8	18.72	18.29	20.02	5.76	10.04	0	0	spermatogenesis ; GO:0007283 | inferred from mutant phenotype <newline> NLS-bearing protein import into nucleus ; GO:0006607 | inferred from mutant phenotype <newline> centrosome cycle ; GO:0007098 | inferred from mutant phenotype <newline> negative regulation of cell proliferation ; GO:0008285 | inferred from mutant phenotype <newline> response to heat ; GO:0009408 | inferred from expression pat…	centrosome ; GO:0005813 | inferred from direct assay <newline> cytoplasm ; GO:0005737 | inferred from direct assay <newline> polytene chromosome interband ; GO:0005705 | inferred from direct assay <newline> plasma membrane ; GO:0005886 | inferred from direct assay <newline> perinuclear region of cytoplasm ; GO:0048471 | inferred from direct assay	ATP binding ; GO:0005524 | inferred from electronic annotation with InterPro:IPR001404, InterPro:IPR019805 <newline> unfolded protein binding ; GO:0051082 | inferred from direct assay <newline> TPR domain binding ; GO:0030911 | inferred from physical inte	IPR001404:Heat shock protein Hsp90 family <newline> IPR003594:Histidine kinase/HSP90-like ATPase <newline> IPR019805:Heat shock protein Hsp90, conserved site <newline> IPR020568:Ribosomal protein S5 domain 2-type fold <newline> IPR020575:Heat shock protei
P04359	FBgn0002626	CG7939	Ribosomal protein L32	RpL32	60S ribosomal protein L32 OS=Drosophila melanogaster GN=RpL32 PE=1 SV=3 - [RL32_DROME]	0	0	0	0	0	0	14.07	0	0	8.54	0	0	0	0	0	0	0	0	4.82	0	0	translation ; GO:0006412 | inferred from electronic annotation with InterPro:IPR001515, InterPro:IPR018263 <newline> cytoplasmic translation ; GO:0002181 | traceable author statement	ribosome ; GO:0005840 | inferred from electronic annotation with InterPro:IPR001515, InterPro:IPR018263 <newline> cytosolic large ribosomal subunit ; GO:0022625 | traceable author statement <newline> nucleolus ; GO:0005730 | inferred from direct assay <newline> nuclear chromosome ; GO:0000228 | inferred from direct assay <newline> cytoplasm ; GO:0005737 | inferred from direct assay	structural constituent of ribosome ; GO:0003735 | inferred from electronic annotation with InterPro:IPR001515, InterPro:IPR018263 <newline> structural constituent of ribosome ; GO:0003735 | traceable author statement	IPR018263:Ribosomal protein L32e, conserved site <newline> IPR001515:Ribosomal protein L32e <newline> IPR036351:Ribosomal protein L32e superfamily
P05303	FBgn0000557	CG1873	eukaryotic translation elongation factor 1 alpha 2	eEF1alpha2	Elongation factor 1-alpha 2 OS=Drosophila melanogaster GN=Ef1alpha100E PE=2 SV=2 - [EF1A2_DROME]	0	19.11	0	0	0	0	0	23.69	0	0	0	0	0	0	0	0	0	0	0	0	0	translational elongation ; GO:0006414 | inferred from electronic annotation with InterPro:IPR004539 <newline> translational elongation ; GO:0006414 | inferred from sequence or structural similarity	cytoplasm ; GO:0005737 | inferred from electronic annotation with InterPro:IPR004539 <newline> eukaryotic translation elongation factor 1 complex ; GO:0005853 | inferred from sequence or structural similarity	GTP binding ; GO:0005525 | inferred from electronic annotation with InterPro:IPR000795, InterPro:IPR004161, InterPro:IPR004539 <newline> translation elongation factor activity ; GO:0003746 | inferred from biological aspect of ancestor with PANTHER:PTN0005	IPR000795:Transcription factor, GTP-binding domain <newline> IPR004160:Translation elongation factor EFTu/EF1A, C-terminal <newline> IPR004161:Translation elongation factor EFTu-like, domain 2 <newline> IPR004539:Translation elongation factor EF1A, eukary
P05389	FBgn0003274	CG4918	Ribosomal protein LP2	RpLP2	60S acidic ribosomal protein P2 OS=Drosophila melanogaster GN=RpLP2 PE=1 SV=1 - [RLA2_DROME]	0	0	0	0	0	0	6.29	0	0	0	6.63	0	5.7	0	0	0	10.41	0	5.31	0	0	translational elongation ; GO:0006414 | inferred from electronic annotation with InterPro:IPR027534 <newline> cytoplasmic translation ; GO:0002181 | traceable author statement <newline> cytoplasmic translation ; GO:0002181 | inferred by curator from GO:0022626	ribosome ; GO:0005840 | inferred from direct assay <newline> cytosolic ribosome ; GO:0022626 | inferred from direct assay <newline> cytosolic large ribosomal subunit ; GO:0022625 | traceable author statement	structural constituent of ribosome ; GO:0003735 | traceable author statement <newline> structural constituent of ribosome ; GO:0003735 | inferred from direct assay	IPR027534:Ribosomal protein L12 family
P06603	FBgn0003884	CG1913	alpha-Tubulin at 84B	alphaTub84B	Tubulin alpha-1 chain OS=Drosophila melanogaster GN=alphaTub84B PE=1 SV=1 - [TBA1_DROME]	53.18	0	46.46	52.64	51.33	122.62	99.27	0	0	135.71	81.85	0	93.17	60.4	79.89	73.83	85.48	63.35	55.73	0	27.92	microtubule-based process ; GO:0007017 | inferred from electronic annotation with InterPro:IPR000217, InterPro:IPR002452, InterPro:IPR017975 <newline> antimicrobial humoral response ; GO:0019730 | inferred from mutant phenotype <newline> mitotic spindle assembly checkpoint ; GO:0007094 | inferred from direct assay	astral microtubule ; GO:0000235 | inferred from direct assay <newline> nucleus ; GO:0005634 | inferred from direct assay <newline> cytoplasm ; GO:0005737 | inferred from direct assay <newline> microtubule ; GO:0005874 | inferred from sequence or structural similarity <newline> centrosome ; GO:0005813 | inferred from direct assay <newline> spindle ; GO:0005819 | inferred from direct assay <newline…	GTP binding ; GO:0005525 | inferred from electronic annotation with InterPro:IPR002452, InterPro:IPR008280, InterPro:IPR017975 <newline> structural constituent of cytoskeleton ; GO:0005200 | inferred from electronic annotation with InterPro:IPR002452 <new	IPR000217:Tubulin <newline> IPR002452:Alpha tubulin <newline> IPR003008:Tubulin/FtsZ, GTPase domain <newline> IPR008280:Tubulin/FtsZ, C-terminal <newline> IPR017975:Tubulin, conserved site <newline> IPR018316:Tubulin/FtsZ, 2-layer sandwich domain <newline
P06604	FBgn0003886	CG9476	alpha-Tubulin at 85E	alphaTub85E	Tubulin alpha-2 chain OS=Drosophila melanogaster GN=alphaTub85E PE=1 SV=1 - [TBA2_DROME]	0	7.92	0	0	0	0	0	8.29	22.55	0	0	0	0	0	0	0	0	0	0	0	0	microtubule-based process ; GO:0007017 | inferred from electronic annotation with InterPro:IPR000217, InterPro:IPR002452, InterPro:IPR017975 <newline> mitotic spindle assembly checkpoint ; GO:0007094 | inferred from direct assay	microtubule ; GO:0005874 | inferred from electronic annotation with InterPro:IPR000217, InterPro:IPR002452, InterPro:IPR017975 <newline> microtubule ; GO:0005874 | inferred from sequence or structural similarity	GTP binding ; GO:0005525 | inferred from electronic annotation with InterPro:IPR002452, InterPro:IPR008280, InterPro:IPR017975 <newline> structural constituent of cytoskeleton ; GO:0005200 | inferred from electronic annotation with InterPro:IPR002452 <new	IPR000217:Tubulin <newline> IPR002452:Alpha tubulin <newline> IPR003008:Tubulin/FtsZ, GTPase domain <newline> IPR008280:Tubulin/FtsZ, C-terminal <newline> IPR017975:Tubulin, conserved site <newline> IPR018316:Tubulin/FtsZ, 2-layer sandwich domain <newline
P06742	FBgn0002772	CG5596	Myosin alkali light chain 1	Mlc1	Myosin light chain alkali OS=Drosophila melanogaster GN=Mlc1 PE=1 SV=4 - [MLC1_DROME]	0	0	0	0	0	0	0	0	54.1	0	25.03	22.23	17.29	0	0	0	8.73	9.92	11.72	60.3	90.78	mesoderm development ; GO:0007498 | inferred from expression pattern <newline> muscle contraction ; GO:0006936 | non-traceable author statement	muscle myosin complex ; GO:0005859 | inferred from direct assay <newline> myosin complex ; GO:0016459 | inferred from sequence or structural similarity <newline> cytosol ; GO:0005829 | inferred from direct assay	calcium ion binding ; GO:0005509 | inferred from electronic annotation with InterPro:IPR002048 <newline> microfilament motor activity ; GO:0000146 | non-traceable author statement	IPR011992:EF-hand domain pair <newline> IPR002048:EF-hand domain <newline> IPR029655:Myosin light chain alkali
P06754	FBgn0003721	CG4898	Tropomyosin 1	Tm1	Tropomyosin-1, isoforms 9A/A/B OS=Drosophila melanogaster GN=Tm1 PE=2 SV=2 - [TPM1_DROME]	0	0	0	0	0	0	0	0	0	0	0	0	0	0	0	0	0	0	0	106.79	261.98	pole plasm oskar mRNA localization ; GO:0045451 | traceable author statement <newline> dendrite morphogenesis ; GO:0048813 | inferred from mutant phenotype <newline> pole plasm assembly ; GO:0007315 | non-traceable author statement <newline> pole plasm oskar mRNA localization ; GO:0045451 | inferred from mutant phenotype <newline> muscle contraction ; GO:0006936 | non-traceable author statement <…	sarcomere ; GO:0030017 | inferred from direct assay <newline> sarcoplasmic reticulum ; GO:0016529 | colocalizes_with inferred from direct assay <newline> investment cone ; GO:0070865 | inferred from direct assay <newline> muscle thin filament tropomyosin ; GO:0005862 | inferred from biological aspect of ancestor with PANTHER:PTN001059856 <newline> stress fiber ; GO:0001725 | colocalizes_with infe…	actin binding ; GO:0003779 | traceable author statement <newline> structural constituent of muscle ; GO:0008307 | inferred from biological aspect of ancestor with PANTHER:PTN001059856 <newline> actin filament binding ; GO:0051015 | inferred from direct as	IPR000533:Tropomyosin
P07187	FBgn0002533	CG8697	Larval cuticle protein 2	Lcp2	Larval cuticle protein 2 OS=Drosophila melanogaster GN=Lcp2 PE=1 SV=1 - [LCP2_DROME]	0	13.88	0	0	0	0	0	0	14.62	0	8.21	0	0	10.84	10.84	12.29	5.56	0	0	0	0	chitin-based cuticle development ; GO:0040003 | inferred from sequence model <newline> larval chitin-based cuticle development ; GO:0008363 | inferred by curator from GO:0008010	extracellular matrix ; GO:0031012 | inferred from sequence model <newline> extracellular matrix ; GO:0031012 | inferred from direct assay	structural constituent of chitin-based larval cuticle ; GO:0008010 | inferred from sequence model <newline> structural constituent of chitin-based larval cuticle ; GO:0008010 | inferred from direct assay	IPR000618:Insect cuticle protein <newline> IPR031311:Chitin-binding type R&R consensus
P07188	FBgn0002534	CG2043	Larval cuticle protein 3	Lcp3	Larval cuticle protein 3 OS=Drosophila melanogaster GN=Lcp3 PE=1 SV=1 - [LCP3_DROME]	13.36	0	0	0	0	0	0	0	8.6	0	0	0	0	0	0	0	0	0	7.47	7.76	6.93	larval chitin-based cuticle development ; GO:0008363 | inferred by curator from GO:0008010 <newline> chitin-based cuticle development ; GO:0040003 | inferred from sequence model	extracellular matrix ; GO:0031012 | inferred from sequence model <newline> extracellular matrix ; GO:0031012 | inferred from direct assay	structural constituent of chitin-based larval cuticle ; GO:0008010 | inferred from sequence model <newline> structural constituent of chitin-based larval cuticle ; GO:0008010 | inferred from direct assay	IPR000618:Insect cuticle protein <newline> IPR031311:Chitin-binding type R&R consensus
P07189	FBgn0002535	CG2044	Larval cuticle protein 4	Lcp4	Larval cuticle protein 4 OS=Drosophila melanogaster GN=Lcp4 PE=1 SV=2 - [LCP4_DROME]	0	0	0	0	0	0	0	0	13.25	0	6.8	0	7.98	11.75	6.35	5.56	6.57	6	5.96	0	0	chitin-based cuticle development ; GO:0040003 | inferred from sequence model	extracellular matrix ; GO:0031012 | inferred from sequence model	structural constituent of cuticle ; GO:0042302 | inferred from biological aspect of ancestor with PANTHER:PTN000822475 <newline> structural constituent of chitin-based larval cuticle ; GO:0008010 | inferred from sequence model	IPR000618:Insect cuticle protein <newline> IPR031311:Chitin-binding type R&R consensus
P07486	FBgn0001091	CG12055	Glyceraldehyde 3 phosphate dehydrogenase 1	Gapdh1	Glyceraldehyde-3-phosphate dehydrogenase 1 OS=Drosophila melanogaster GN=Gapdh1 PE=2 SV=2 - [G3P1_DROME]	124.48	0	204.3	0	0	103.56	0	18.09	151.66	471.27	413.41	293.41	381.71	178.58	326.89	383.82	529.25	423.64	426.74	0	0	oxidation-reduction process ; GO:0055114 | inferred from electronic annotation with InterPro:IPR006424, InterPro:IPR020828, InterPro:IPR020829, InterPro:IPR020830, InterPro:IPR020831 <newline> glucose metabolic process ; GO:0006006 | inferred from electronic annotation with InterPro:IPR006424 <newline> somatic muscle development ; GO:0007525 | inferred from mutant phenotype <newline> myoblast fus…	M band ; GO:0031430 | inferred from direct assay <newline> Z disc ; GO:0030018 | inferred from direct assay	NADP binding ; GO:0050661 | inferred from electronic annotation with InterPro:IPR006424 <newline> NAD binding ; GO:0051287 | inferred from electronic annotation with InterPro:IPR006424 <newline> glyceraldehyde-3-phosphate dehydrogenase (NAD+) (phosphoryla	IPR006424:Glyceraldehyde-3-phosphate dehydrogenase, type I <newline> IPR020828:Glyceraldehyde 3-phosphate dehydrogenase, NAD(P) binding domain <newline> IPR020829:Glyceraldehyde 3-phosphate dehydrogenase, catalytic domain <newline> IPR020830:Glyceraldehyd
P07487	FBgn0001092	CG8893	Glyceraldehyde 3 phosphate dehydrogenase 2	Gapdh2	Glyceraldehyde-3-phosphate dehydrogenase 2 OS=Drosophila melanogaster GN=Gapdh2 PE=1 SV=2 - [G3P2_DROME]	127.75	54.25	234.45	72.48	75.98	119.49	472.7	0	174.76	435.36	378.58	288.58	383.46	189.11	398.85	445.23	620.91	494.21	526.48	7.4	8.92	oxidation-reduction process ; GO:0055114 | inferred from electronic annotation with InterPro:IPR006424, InterPro:IPR020828, InterPro:IPR020829, InterPro:IPR020830, InterPro:IPR020831 <newline> glucose metabolic process ; GO:0006006 | inferred from electronic annotation with InterPro:IPR006424 <newline> glycolytic process ; GO:0006096 | inferred from expression pattern	-	NADP binding ; GO:0050661 | inferred from electronic annotation with InterPro:IPR006424 <newline> NAD binding ; GO:0051287 | inferred from electronic annotation with InterPro:IPR006424 <newline> glyceraldehyde-3-phosphate dehydrogenase (NAD+) (phosphoryla	IPR006424:Glyceraldehyde-3-phosphate dehydrogenase, type I <newline> IPR020828:Glyceraldehyde 3-phosphate dehydrogenase, NAD(P) binding domain <newline> IPR020829:Glyceraldehyde 3-phosphate dehydrogenase, catalytic domain <newline> IPR020830:Glyceraldehyd
P07701	FBgn0003375	CG7596	Salivary gland secretion 5	Sgs5	Salivary glue protein Sgs-5 OS=Drosophila melanogaster GN=Sgs5 PE=2 SV=1 - [SGS5_DROME]	0	0	0	0	0	0	0	0	13.01	0	20.06	18.38	8.75	12.4	0	0	0	0	0	0	0	-	-	-	-
P07764	FBgn0000064	CG6058	Aldolase 1	Ald1	Fructose-bisphosphate aldolase OS=Drosophila melanogaster GN=Ald PE=1 SV=5 - [ALF_DROME]	235.7	30.76	187.43	106.48	112.33	102.39	231.17	0	91.5	238.81	277.3	247.53	219.32	142.04	404.74	572.72	268.22	232.49	320.12	0	482.83	mitotic G2 DNA damage checkpoint ; GO:0007095 | inferred from genetic interaction with nbs <newline> glycolytic process ; GO:0006096 | inferred from direct assay <newline> mesoderm development ; GO:0007498 | non-traceable author statement	M band ; GO:0031430 | inferred from direct assay <newline> cytosol ; GO:0005829 | inferred from direct assay <newline> Z disc ; GO:0030018 | inferred from direct assay	fructose-bisphosphate aldolase activity ; GO:0004332 | inferred from direct assay	IPR013785:Aldolase-type TIM barrel <newline> IPR000741:Fructose-bisphosphate aldolase, class-I <newline> IPR029768:Fructose-bisphosphate aldolase class-I active site
P08570	FBgn0002593	CG4087	Ribosomal protein LP1	RpLP1	60S acidic ribosomal protein P1 OS=Drosophila melanogaster GN=RpLP1 PE=1 SV=2 - [RLA1_DROME]	0	0	0	0	0	0	22.77	0	0	21.98	25.43	19.24	31.18	0	0	0	8.65	17.56	37.13	0	0	translational elongation ; GO:0006414 | inferred from electronic annotation with InterPro:IPR027534 <newline> cytoplasmic translation ; GO:0002181 | inferred by curator from GO:0022626 <newline> cytoplasmic translation ; GO:0002181 | traceable author statement <newline> positive regulation of protein kinase activity ; GO:0045860 | inferred from biological aspect of ancestor with PANTHER:PTN000474…	cytosolic large ribosomal subunit ; GO:0022625 | traceable author statement <newline> cytosolic ribosome ; GO:0022626 | inferred from direct assay <newline> ribosome ; GO:0005840 | inferred from direct assay	structural constituent of ribosome ; GO:0003735 | traceable author statement <newline> protein kinase activator activity ; GO:0030295 | inferred from biological aspect of ancestor with PANTHER:PTN000474938 <newline> structural constituent of ribosome ; GO	IPR027534:Ribosomal protein L12 family
P08736	FBgn0000556				Elongation factor 1-alpha 1 OS=Drosophila melanogaster GN=Ef1alpha48D PE=1 SV=2 - [EF1A1_DROME]	133.84	0	72.99	72.33	81.33	127.27	191.4	0	108.26	201.72	313.12	255.12	330.45	63.87	306.78	324.25	351.72	263.04	242.38	0	0
P08879	FBgn0000150	CG2210	abnormal wing discs	awd	Nucleoside diphosphate kinase OS=Drosophila melanogaster GN=awd PE=1 SV=3 - [NDKA_DROME]	36.1	9.73	0	37.36	37.39	57.02	51.69	0	40.14	59.93	58.32	53.33	67.73	32.9	52.46	54.83	35.94	41.04	34.21	0	0	CTP biosynthetic process ; GO:0006241 | inferred from electronic annotation with InterPro:IPR001564 <newline> UTP biosynthetic process ; GO:0006228 | inferred from electronic annotation with InterPro:IPR001564 <newline> GTP biosynthetic process ; GO:0006183 | inferred from electronic annotation with InterPro:IPR001564 <newline> protein autophosphorylation ; GO:0046777 | inferred from direct assay…	plasma membrane ; GO:0005886 | inferred from direct assay <newline> microtubule ; GO:0005874 | inferred from direct assay <newline> nuclear microtubule ; GO:0005880 | inferred from mutant phenotype	nucleoside diphosphate kinase activity ; GO:0004550 | inferred from direct assay inferred from mutant phenotype <newline> ATP binding ; GO:0005524 | inferred from direct assay <newline> magnesium ion binding ; GO:0000287 | inferred from direct assay <newl	IPR001564:Nucleoside diphosphate kinase <newline> IPR036850:Nucleoside diphosphate kinase-like domain superfamily <newline> IPR034907:Nucleoside diphosphate kinase-like domain <newline> IPR023005:Nucleoside diphosphate kinase, active site
P08985	FBgn0001197	CG5499	Histone H2A variant	His2Av	Histone H2A.v OS=Drosophila melanogaster GN=His2Av PE=1 SV=2 - [H2AV_DROME]	0	0	0	0	0	6.39	59.29	0	0	0	23.54	21.23	0	0	0	0	0	0	0	0	0	cellular response to DNA damage stimulus ; GO:0006974 | inferred from mutant phenotype <newline> male germ-line stem cell population maintenance ; GO:0036098 | inferred from mutant phenotype <newline> somatic stem cell population maintenance ; GO:0035019 | inferred from mutant phenotype <newline> chromatin silencing ; GO:0006342 | inferred from biological aspect of ancestor with PANTHER:PTN000604…	nucleus ; GO:0005634 | inferred from direct assay <newline> NuA4 histone acetyltransferase complex ; GO:0035267 | colocalizes_with inferred from direct assay <newline> chromosome ; GO:0005694 | inferred from direct assay <newline> polytene chromosome ; GO:0005700 | inferred from direct assay <newline> site of double-strand break ; GO:0035861 | inferred from direct assay <newline> nuclear chromati…	protein heterodimerization activity ; GO:0046982 | inferred from electronic annotation with InterPro:IPR009072 <newline> DNA binding ; GO:0003677 | inferred from biological aspect of ancestor with PANTHER:PTN000604564	IPR002119:Histone H2A <newline> IPR007125:Histone H2A/H2B/H3 <newline> IPR009072:Histone-fold <newline> IPR032458:Histone H2A conserved site <newline> IPR032454:Histone H2A, C-terminal domain
P09180	FBgn0003279	CG5502	Ribosomal protein L4	RpL4	60S ribosomal protein L4 OS=Drosophila melanogaster GN=RpL4 PE=1 SV=2 - [RL4_DROME]	0	0	0	0	0	0	21.35	0	0	22.09	18.94	12.33	9.31	0	0	0	25.84	0	0	0	0	translation ; GO:0006412 | inferred from electronic annotation with InterPro:IPR002136, InterPro:IPR023574 <newline> cytoplasmic translation ; GO:0002181 | inferred by curator from GO:0022626 <newline> cytoplasmic translation ; GO:0002181 | traceable author statement	ribosome ; GO:0005840 | inferred from direct assay <newline> cytosolic large ribosomal subunit ; GO:0022625 | traceable author statement <newline> cytosolic ribosome ; GO:0022626 | inferred from direct assay	RNA binding ; GO:0003723 | inferred from biological aspect of ancestor with PANTHER:PTN000454620 <newline> structural constituent of ribosome ; GO:0003735 | inferred from direct assay <newline> structural constituent of ribosome ; GO:0003735 | traceable a	IPR025755:60S ribosomal protein L4, C-terminal domain <newline> IPR002136:Ribosomal protein L4/L1e <newline> IPR013000:Ribosomal protein L4/L1e, eukaryotic/archaeal, conserved site <newline> IPR023574:Ribosomal protein L4 domain superfamily
P10981	FBgn0000046	CG18290	Actin 87E	Act87E	Actin-87E OS=Drosophila melanogaster GN=Act87E PE=1 SV=1 - [ACT5_DROME]	70.87	0	0	0	0	0	0	0	0	0	0	0	299.34	174.65	0	0	0	0	0	1110.72	1084.32	histone exchange ; GO:0043486 | inferred from direct assay <newline> histone acetylation ; GO:0016573 | inferred from direct assay <newline> cytoskeleton organization ; GO:0007010 | inferred from sequence or structural similarity	NuA4 histone acetyltransferase complex ; GO:0035267 | inferred from direct assay <newline> actin filament ; GO:0005884 | inferred from sequence or structural similarity	structural constituent of cytoskeleton ; GO:0005200 | inferred from sequence or structural similarity	IPR004000:Actin family <newline> IPR004001:Actin, conserved site <newline> IPR020902:Actin/actin-like conserved site
P10987	FBgn0000042	CG4027	Actin 5C	Act5C	Actin-5C OS=Drosophila melanogaster GN=Act5C PE=1 SV=4 - [ACT1_DROME]	0	0	0	0	0	0	0	0	1325.3	436.99	570.81	0	0	0	332.98	315.93	342.05	0	0	0	0	phagocytosis ; GO:0006909 | inferred from mutant phenotype <newline> chromatin remodeling ; GO:0006338 | inferred by curator from GO:0031011 <newline> cytoskeleton organization ; GO:0007010 | inferred from sequence or structural similarity <newline> sperm individualization ; GO:0007291 | inferred from expression pattern <newline> inter-male aggressive behavior ; GO:0002121 | inferred from mutant …	brahma complex ; GO:0035060 | inferred from direct assay <newline> Ino80 complex ; GO:0031011 | inferred from direct assay <newline> actin filament ; GO:0005884 | inferred from sequence or structural similarity	structural constituent of cytoskeleton ; GO:0005200 | inferred from sequence or structural similarity	IPR020902:Actin/actin-like conserved site <newline> IPR004000:Actin family <newline> IPR004001:Actin, conserved site
P11147	FBgn0266599	CG4264	Heat shock protein cognate 4	Hsc70-4	Heat shock 70 kDa protein cognate 4 OS=Drosophila melanogaster GN=Hsc70-4 PE=1 SV=3 - [HSP7D_DROME]	55.1	10.55	10.76	53.33	55.33	83.95	122.46	12.73	29.9	165.2	88.82	92.33	74.36	0	81.06	79.98	92.23	95.32	86.25	0	65.64	heterochromatin organization involved in chromatin silencing ; GO:0070868 | inferred from mutant phenotype <newline> protein folding ; GO:0006457 | inferred from sequence or structural similarity with UniProtKB:P38646 <newline> nervous system development ; GO:0007399 | inferred from mutant phenotype <newline> neurotransmitter secretion ; GO:0007269 | inferred from mutant phenotype inferred from g…	cytoplasm ; GO:0005737 | inferred from direct assay <newline> precatalytic spliceosome ; GO:0071011 | inferred from direct assay <newline> nucleus ; GO:0005634 | inferred from direct assay <newline> perichromatin fibrils ; GO:0005726 | inferred from direct assay <newline> mitochondrion ; GO:0005739 | inferred from sequence or structural similarity with UniProtKB:P38646 <newline> catalytic step 2 …	unfolded protein binding ; GO:0051082 | inferred from sequence or structural similarity with UniProtKB:P38646 <newline> chaperone binding ; GO:0051087 | inferred from direct assay	IPR018181:Heat shock protein 70, conserved site <newline> IPR013126:Heat shock protein 70 family <newline> IPR029048:Heat shock protein 70kD, C-terminal domain superfamily <newline> IPR029047:Heat shock protein 70kD, peptide-binding domain superfamily
P11995	FBgn0002562	CG2559	Larval serum protein 1 alpha	Lsp1alpha	Larval serum protein 1 alpha chain OS=Drosophila melanogaster GN=Lsp1alpha PE=2 SV=3 - [LSP1A_DROME]	51.97	149.5	529.79	0	0	0	0	6.84	306.31	0	942.18	732.18	712.73	405.39	846.1	888.72	1150.35	357.78	91.14	0	0	-	larval serum protein complex ; GO:0005616 | inferred from direct assay	-	IPR000896:Hemocyanin/hexamerin middle domain <newline> IPR005203:Hemocyanin, C-terminal <newline> IPR005204:Hemocyanin, N-terminal <newline> IPR008922:Uncharacterised domain, di-copper centre <newline> IPR013788:Hemocyanin/hexamerin <newline> IPR014756:Im
P11996	FBgn0002563	CG4178	Larval serum protein 1 beta	Lsp1beta	Larval serum protein 1 beta chain OS=Drosophila melanogaster GN=Lsp1beta PE=2 SV=3 - [LSP1B_DROME]	190.47	169.48	647.04	0	0	0	0	0	369.2	0	1520.22	1153.22	1462.34	548.89	1138.33	978.93	2100.3	728.21	319.56	0	255.23	lateral inhibition ; GO:0046331 | inferred from mutant phenotype	larval serum protein complex ; GO:0005616 | inferred from direct assay	-	IPR000896:Hemocyanin/hexamerin middle domain <newline> IPR005203:Hemocyanin, C-terminal <newline> IPR005204:Hemocyanin, N-terminal <newline> IPR008922:Uncharacterised domain, di-copper centre <newline> IPR013788:Hemocyanin/hexamerin <newline> IPR014756:Im
P11997	FBgn0002564	CG6821	Larval serum protein 1 gamma	Lsp1gamma	Larval serum protein 1 gamma chain OS=Drosophila melanogaster GN=Lsp1gamma PE=2 SV=2 - [LSP1G_DROME]	144.35	5.66	52.49	0	0	0	0	0	530.28	0	1407.82	1007.82	1760.61	718.57	1180.12	893.99	807.1	893.95	522.76	0	353.28	-	larval serum protein complex ; GO:0005616 | inferred from direct assay	-	IPR000896:Hemocyanin/hexamerin middle domain <newline> IPR005203:Hemocyanin, C-terminal <newline> IPR005204:Hemocyanin, N-terminal <newline> IPR008922:Uncharacterised domain, di-copper centre <newline> IPR013788:Hemocyanin/hexamerin <newline> IPR014756:Im
P12613	FBgn0003676	CG5374	Chaperonin containing TCP1 subunit 1	CCT1	T-complex protein 1 subunit alpha OS=Drosophila melanogaster GN=T-cp1 PE=2 SV=2 - [TCPA_DROME]	0	0	0	0	0	6.11	0	0	0	4.93	0	0	0	0	0	0	0	0	0	0	0	chaperone-mediated protein folding ; GO:0061077 | inferred from biological aspect of ancestor with PANTHER:PTN000143677 <newline> 'de novo' protein folding ; GO:0006458 | inferred from biological aspect of ancestor with PANTHER:PTN000143677 <newline> phagocytosis ; GO:0006909 | inferred from mutant phenotype <newline> ovarian follicle cell development ; GO:0030707 | inferred from mutant phenotype	cytosol ; GO:0005829 | inferred from direct assay <newline> chaperonin-containing T-complex ; GO:0005832 | inferred from biological aspect of ancestor with PANTHER:PTN000144020	ATP binding ; GO:0005524 | inferred from electronic annotation with InterPro:IPR002194, InterPro:IPR002423, InterPro:IPR012715 <newline> unfolded protein binding ; GO:0051082 | inferred from biological aspect of ancestor with PANTHER:PTN000143677 <newline	IPR017998:Chaperone tailless complex polypeptide 1 (TCP-1) <newline> IPR002194:Chaperonin TCP-1, conserved site <newline> IPR002423:Chaperonin Cpn60/TCP-1 family <newline> IPR012715:T-complex protein 1, alpha subunit <newline> IPR027409:GroEL-like apical
P13008	FBgn0261597	CG10305	Ribosomal protein S26	RpS26	40S ribosomal protein S26 OS=Drosophila melanogaster GN=RpS26 PE=1 SV=1 - [RS26_DROME]	0	0	0	0	0	6.11	7.65	0	5.37	10.38	21.95	17.24	13.28	0	0	0	6.47	5	5.24	0	0	translation ; GO:0006412 | inferred from electronic annotation with InterPro:IPR000892 <newline> cytoplasmic translation ; GO:0002181 | traceable author statement	ribosome ; GO:0005840 | inferred from electronic annotation with InterPro:IPR000892 <newline> cytosolic small ribosomal subunit ; GO:0022627 | traceable author statement	structural constituent of ribosome ; GO:0003735 | inferred from electronic annotation with InterPro:IPR000892 <newline> mRNA binding ; GO:0003729 | inferred from biological aspect of ancestor with PANTHER:PTN000283756 <newline> structural constituent of r	IPR000892:Ribosomal protein S26e
P13060	FBgn0000559	CG2238	eukaryotic translation elongation factor 2	eEF2	Elongation factor 2 OS=Drosophila melanogaster GN=EF2 PE=1 SV=4 - [EF2_DROME]	6.26	0	0	5.32	5.13	21.56	134.06	0	15.44	176.8	78.14	77.33	127.03	13.77	81.07	81.89	127.46	64.01	43.12	0	0	translational elongation ; GO:0006414 | inferred from sequence or structural similarity	cytosol ; GO:0005829 | inferred from sequence or structural similarity	GTP binding ; GO:0005525 | inferred from electronic annotation with InterPro:IPR000795, InterPro:IPR004161, InterPro:IPR005225, InterPro:IPR005517 <newline> GTPase activity ; GO:0003924 | inferred from electronic annotation with InterPro:IPR000795 <newlin	IPR000640:Elongation factor EFG, domain V-like <newline> IPR000795:Transcription factor, GTP-binding domain <newline> IPR004161:Translation elongation factor EFTu-like, domain 2 <newline> IPR005225:Small GTP-binding protein domain <newline> IPR005517:Tran
P13395	FBgn0250789	CG1977	alpha Spectrin	alpha-Spec	Spectrin alpha chain OS=Drosophila melanogaster GN=alpha-Spec PE=1 SV=2 - [SPTCA_DROME]	0	0	0	0	0	0	10.1	0	0	23.27	15.03	13.89	0	0	0	0	0	0	0	0	0	neuromuscular synaptic transmission ; GO:0007274 | inferred from mutant phenotype <newline> germ-line cyst formation ; GO:0048134 | traceable author statement <newline> ovarian follicle cell development ; GO:0030707 | traceable author statement <newline> maintenance of presynaptic active zone structure ; GO:0048790 | inferred from direct assay <newline> plasma membrane organization ; GO:0007009 |…	plasma membrane ; GO:0005886 | inferred from direct assay <newline> spectrin ; GO:0008091 | inferred from sequence or structural similarity <newline> cell cortex ; GO:0005938 | inferred from direct assay <newline> Golgi apparatus ; GO:0005794 | inferred from direct assay <newline> basolateral plasma membrane ; GO:0016323 | inferred from direct assay <newline> neuromuscular junction ; GO:0031594 |…	calcium ion binding ; GO:0005509 | inferred from electronic annotation with InterPro:IPR002048 <newline> cytoskeletal protein binding ; GO:0008092 | inferred from sequence or structural similarity <newline> actin binding ; GO:0003779 | inferred from direc	IPR018159:Spectrin/alpha-actinin <newline> IPR018247:EF-Hand 1, calcium-binding site <newline> IPR014837:EF-hand, Ca insensitive <newline> IPR011992:EF-hand domain pair <newline> IPR002048:EF-hand domain <newline> IPR002017:Spectrin repeat <newline> IPR00
P14130	FBgn0004403	CG1524	Ribosomal protein S14a	RpS14a	40S ribosomal protein S14 OS=Drosophila melanogaster GN=RpS14a PE=1 SV=1 - [RS14_DROME]	20.95	0	0	17.27	23.13	21.05	40.65	0	29.49	44.38	72.43	71.78	41.02	15.54	36.91	36.02	36.19	25.65	29.69	0	0	translation ; GO:0006412 | inferred from electronic annotation with InterPro:IPR001971 <newline> cytoplasmic translation ; GO:0002181 | traceable author statement <newline> cytoplasmic translation ; GO:0002181 | inferred by curator from GO:0022626	cytosolic ribosome ; GO:0022626 | inferred from direct assay <newline> cytosolic small ribosomal subunit ; GO:0022627 | traceable author statement <newline> ribosome ; GO:0005840 | inferred from direct assay	structural constituent of ribosome ; GO:0003735 | traceable author statement <newline> structural constituent of ribosome ; GO:0003735 | inferred from direct assay	IPR018102:Ribosomal S11, conserved site <newline> IPR001971:Ribosomal protein S11 <newline> IPR036967:Ribosomal protein S11 superfamily
P14318	FBgn0002789	CG4696	Muscle protein 20	Mp20	Muscle-specific protein 20 OS=Drosophila melanogaster GN=Mp20 PE=2 SV=2 - [MP20_DROME]	48.54	0	7.26	0	0	0	0	0	33.83	0	81.63	81.24	134.23	31.79	130.88	119.97	81	63.93	78.09	0	78.74	myoblast fusion ; GO:0007520 | inferred from mutant phenotype <newline> regulation of myoblast fusion ; GO:1901739 | inferred from mutant phenotype	-	actin binding ; GO:0003779 | inferred from sequence or structural similarity	IPR000557:Calponin repeat <newline> IPR001715:Calponin homology domain <newline> IPR003096:Smooth muscle protein/calponin <newline> IPR036872:Calponin-like domain superfamily
P15357	FBgn0003942	CG5271	Ribosomal protein S27A	RpS27A	Ubiquitin-40S ribosomal protein S27a OS=Drosophila melanogaster GN=RpS27A PE=1 SV=2 - [RS27A_DROME]	0	0	0	0	0	0	8.42	0	0	12.73	16.11	17.23	0	0	0	0	0	0	0	0	0	translation ; GO:0006412 | inferred from electronic annotation with InterPro:IPR002906, InterPro:IPR011332 <newline> cytoplasmic translation ; GO:0002181 | traceable author statement <newline> protein ubiquitination ; GO:0016567 | inferred from sequence or structural similarity with SGD:S000003962	ribosome ; GO:0005840 | inferred from electronic annotation with InterPro:IPR002906 <newline> cytosolic small ribosomal subunit ; GO:0022627 | traceable author statement	structural constituent of ribosome ; GO:0003735 | inferred from electronic annotation with InterPro:IPR002906 <newline> structural constituent of ribosome ; GO:0003735 | traceable author statement <newline> protein tag ; GO:0031386 | inferred from sequenc	IPR000626:Ubiquitin domain <newline> IPR002906:Ribosomal protein S27a <newline> IPR019954:Ubiquitin conserved site <newline> IPR019956:Ubiquitin <newline> IPR011332:Zinc-binding ribosomal protein <newline> IPR029071:Ubiquitin-like domain superfamily
P16163	FBgn0003961	CG7171	Urate oxidase	Uro	Uricase OS=Drosophila melanogaster GN=Uro PE=2 SV=2 - [URIC_DROME]	0	0	0	0	0	0	0	0	0	0	5.8	0	0	0	34.3	34.82	18.86	0	0	0	0	oxidation-reduction process ; GO:0055114 | inferred from electronic annotation with InterPro:IPR019842 <newline> purine nucleobase metabolic process ; GO:0006144 | inferred from electronic annotation with InterPro:IPR019842 <newline> allantoin biosynthetic process ; GO:0019428 | traceable author statement <newline> response to ethanol ; GO:0045471 | inferred from mutant phenotype	peroxisome ; GO:0005777 | inferred from sequence or structural similarity with RGD:621369 inferred from sequence model	urate oxidase activity ; GO:0004846 | inferred from electronic annotation with InterPro:IPR019842	IPR002042:Uricase <newline> IPR019842:Uricase, conserved site
P17205	FBgn0003356	CG31034	Jonah 99Cii	Jon99Cii	Serine proteases 1/2 OS=Drosophila melanogaster GN=Jon99Cii PE=2 SV=2 - [SER1_DROME]	26.4	0	9.96	0	0	0	52.49	0	11.41	69.38	42.11	39.33	59.76	36.42	32.14	31.84	59.12	54.73	49.05	0	81.92	proteolysis ; GO:0006508 | inferred from electronic annotation with InterPro:IPR001254, InterPro:IPR001314, InterPro:IPR018114 <newline> proteolysis ; GO:0006508 | inferred from sequence model	-	serine-type endopeptidase activity ; GO:0004252 | inferred from electronic annotation with InterPro:IPR001254, InterPro:IPR001314, InterPro:IPR018114 <newline> serine-type endopeptidase activity ; GO:0004252 | inferred from sequence model	IPR018114:Serine proteases, trypsin family, histidine active site <newline> IPR001254:Serine proteases, trypsin domain <newline> IPR001314:Peptidase S1A, chymotrypsin family <newline> IPR009003:Peptidase S1, PA clan <newline> IPR033116:Serine proteases, t
P17336	FBgn0000261	CG6871	Catalase	Cat	Catalase OS=Drosophila melanogaster GN=Cat PE=1 SV=2 - [CATA_DROME]	33.66	17.12	37.26	35.33	31.22	34.78	95.44	0	26.01	104.87	76.57	77.34	95.3	56.78	81.39	79.83	83.87	47.87	49.73	0	0	oxidation-reduction process ; GO:0055114 | inferred from electronic annotation with InterPro:IPR011614, InterPro:IPR018028, InterPro:IPR020835, InterPro:IPR024711 <newline> determination of adult lifespan ; GO:0008340 | traceable author statement <newline> paracrine signaling ; GO:0038001 | inferred from mutant phenotype <newline> reactive oxygen species metabolic process ; GO:0072593 | inferred …	peroxisome ; GO:0005777 | inferred from biological aspect of ancestor with PANTHER:PTN000157252 <newline> peroxisome ; GO:0005777 | inferred from sequence or structural similarity with HGNC:1516 inferred from sequence model <newline> mitochondrion ; GO:0005739 | inferred from biological aspect of ancestor with PANTHER:PTN000157252	heme binding ; GO:0020037 | inferred from biological aspect of ancestor with PANTHER:PTN000157250 <newline> catalase activity ; GO:0004096 | inferred from direct assay <newline> antioxidant activity ; GO:0016209 | non-traceable author statement <newline>	IPR010582:Catalase immune-responsive domain <newline> IPR018028:Catalase, mono-functional, haem-containing <newline> IPR002226:Catalase haem-binding site <newline> IPR011614:Catalase core domain <newline> IPR020835:Catalase superfamily <newline> IPR024708
P17704	FBgn0005533	CG3922	Ribosomal protein S17	RpS17	40S ribosomal protein S17 OS=Drosophila melanogaster GN=RpS17 PE=1 SV=2 - [RS17_DROME]	0	0	0	0	0	34.78	31.79	0	28.48	30.23	44.46	42.24	39.28	15.88	34.38	34.38	35.62	16.49	29.97	0	0	translation ; GO:0006412 | inferred from electronic annotation with InterPro:IPR001210, InterPro:IPR018273 <newline> cytoplasmic translation ; GO:0002181 | inferred by curator from GO:0022626 <newline> ribosomal small subunit assembly ; GO:0000028 | inferred from biological aspect of ancestor with PANTHER:PTN000077142 <newline> cytoplasmic translation ; GO:0002181 | traceable author statement	cytosolic ribosome ; GO:0022626 | inferred from direct assay <newline> cytosolic small ribosomal subunit ; GO:0022627 | traceable author statement <newline> ribosome ; GO:0005840 | inferred from direct assay	structural constituent of ribosome ; GO:0003735 | traceable author statement <newline> structural constituent of ribosome ; GO:0003735 | inferred from direct assay	IPR018273:Ribosomal protein S17e, conserved site <newline> IPR001210:Ribosomal protein S17e <newline> IPR036401:Ribosomal protein S17e-like superfamily
P18053	FBgn0261394	CG9327	Proteasome alpha3 subunit	Prosalpha3	Proteasome subunit alpha type-4 OS=Drosophila melanogaster GN=Prosalpha3 PE=1 SV=2 - [PSA4_DROME]	0	0	0	0	0	0	0	0	0	0	5.9	0	0	0	0	0	0	0	0	0	0	ubiquitin-dependent protein catabolic process ; GO:0006511 | inferred from electronic annotation with InterPro:IPR000426 <newline> proteasome-mediated ubiquitin-dependent protein catabolic process ; GO:0043161 | inferred by curator from GO:0005839	proteasome core complex, alpha-subunit complex ; GO:0019773 | inferred from sequence or structural similarity with UniProtKB:P40302 <newline> proteasome core complex ; GO:0005839 | inferred from direct assay <newline> cytoplasm ; GO:0005737 | inferred from direct assay <newline> nucleus ; GO:0005634 | inferred from direct assay <newline> proteasome complex ; GO:0000502 | inferred from direct assay	threonine-type endopeptidase activity ; GO:0004298 | inferred from electronic annotation with InterPro:IPR001353, InterPro:IPR023332 <newline> endopeptidase activity ; GO:0004175 | contributes_to inferred by curator from GO:0005839	IPR023332:Proteasome alpha-type subunit <newline> IPR000426:Proteasome alpha-subunit, N-terminal domain <newline> IPR001353:Proteasome, subunit alpha/beta <newline> IPR016050:Proteasome beta-type subunit, conserved site <newline> IPR029055:Nucleophile ami
P18432	FBgn0002773	CG2184	Myosin light chain 2	Mlc2	Myosin regulatory light chain 2 OS=Drosophila melanogaster GN=Mlc2 PE=1 SV=2 - [MLR_DROME]	14.27	0	0	0	0	9.54	25.07	0	147.55	31.14	87.09	89.33	29.51	0	17.44	20.24	15.39	33.12	14.82	59.36	78.21	myofibril assembly ; GO:0030239 | inferred from mutant phenotype <newline> flight ; GO:0060361 | inferred from mutant phenotype <newline> muscle system process ; GO:0003012 | inferred from mutant phenotype	myofibril ; GO:0030016 | inferred from mutant phenotype <newline> myosin complex ; GO:0016459 | inferred from sequence or structural similarity	calcium ion binding ; GO:0005509 | inferred from electronic annotation with InterPro:IPR002048	IPR018247:EF-Hand 1, calcium-binding site <newline> IPR002048:EF-hand domain <newline> IPR011992:EF-hand domain pair
P19889	FBgn0000100	CG7490	Ribosomal protein LP0	RpLP0	60S acidic ribosomal protein P0 OS=Drosophila melanogaster GN=RpLP0 PE=1 SV=1 - [RLA0_DROME]	21.33	0	8.08	17.24	24.78	32.36	64.85	0	29.25	85.86	56.52	57.33	69.56	16.58	86.29	56.83	67.47	54.3	47.94	14.59	27.91	ribosome biogenesis ; GO:0042254 | inferred from electronic annotation with InterPro:IPR001790, InterPro:IPR030670 <newline> cytoplasmic translation ; GO:0002181 | inferred by curator from GO:0022626 <newline> cytoplasmic translation ; GO:0002181 | traceable author statement	cytosolic large ribosomal subunit ; GO:0022625 | traceable author statement <newline> cytosolic ribosome ; GO:0022626 | inferred from direct assay <newline> ribosome ; GO:0005840 | inferred from direct assay	structural constituent of ribosome ; GO:0003735 | traceable author statement <newline> structural constituent of ribosome ; GO:0003735 | inferred from direct assay	IPR001790:Ribosomal protein L10P <newline> IPR030670:60S acidic ribosomal protein P0
P20432	FBgn0001149	CG10045	Glutathione S transferase D1	GstD1	Glutathione S-transferase D1 OS=Drosophila melanogaster GN=GstD1 PE=1 SV=1 - [GSTD1_DROME]	9.05	9.52	26.38	9.03	9.12	15.1	35.75	0	18.91	29.59	114.14	134.89	60.92	42.66	147.42	212.83	113.02	50.91	52.93	0	0	glutathione metabolic process ; GO:0006749 | inferred from direct assay	cytoplasm ; GO:0005737 | inferred from biological aspect of ancestor with PANTHER:PTN000136167 <newline> cytoplasm ; GO:0005737 | inferred from sequence or structural similarity with RGD:70952	DDT-dehydrochlorinase activity ; GO:0018833 | inferred from direct assay <newline> glutathione transferase activity ; GO:0004364 | inferred from direct assay	IPR004045:Glutathione S-transferase, N-terminal <newline> IPR004046:Glutathione S-transferase, C-terminal <newline> IPR010987:Glutathione S-transferase, C-terminal-like <newline> IPR036282:Glutathione S-transferase, C-terminal domain superfamily <newline>
P20477	FBgn0001142	CG2718	Glutamine synthetase 1	Gs1	Glutamine synthetase 1, mitochondrial OS=Drosophila melanogaster GN=Gs1 PE=2 SV=3 - [GLNA1_DROME]	0	0	0	0	0	0	0	0	0	6.85	0	0	7.65	0	0	0	7.78	0	0	0	0	glutamine biosynthetic process ; GO:0006542 | inferred from electronic annotation with InterPro:IPR008147 <newline> phagocytosis ; GO:0006909 | inferred from mutant phenotype <newline> mitochondrion organization ; GO:0007005 | inferred from mutant phenotype inferred from genetic interaction with SelD <newline> glutamine metabolic process ; GO:0006541 | inferred from mutant phenotype inferred from…	mitochondrion ; GO:0005739 | inferred from direct assay	glutamate-ammonia ligase activity ; GO:0004356 | inferred from direct assay	IPR008146:Glutamine synthetase, catalytic domain <newline> IPR008147:Glutamine synthetase, beta-Grasp domain <newline> IPR014746:Glutamine synthetase/guanido kinase, catalytic domain <newline> IPR027302:Glutamine synthetase, N-terminal conserved site <new
P20478	FBgn0001145	CG1743	Glutamine synthetase 2	Gs2	Glutamine synthetase 2 cytoplasmic OS=Drosophila melanogaster GN=Gs2 PE=2 SV=3 - [GLNA2_DROME]	0	0	0	0	0	0	16.42	0	0	17.57	10.91	5.76	12.74	0	5.26	0	8.27	0	18.77	0	0	glutamine biosynthetic process ; GO:0006542 | inferred from electronic annotation with InterPro:IPR008147 <newline> glutamine biosynthetic process ; GO:0006542 | non-traceable author statement <newline> glutamate catabolic process ; GO:0006538 | inferred from mutant phenotype <newline> synapse assembly ; GO:0007416 | inferred from mutant phenotype <newline> neurotransmitter receptor metabolic pro…	cytoplasm ; GO:0005737 | inferred from sequence or structural similarity with HGNC:4341	glutamate-ammonia ligase activity ; GO:0004356 | inferred from direct assay <newline> glutamate-ammonia ligase activity ; GO:0004356 | non-traceable author statement	IPR008146:Glutamine synthetase, catalytic domain <newline> IPR008147:Glutamine synthetase, beta-Grasp domain <newline> IPR014746:Glutamine synthetase/guanido kinase, catalytic domain <newline> IPR027302:Glutamine synthetase, N-terminal conserved site <new
P21914	FBgn0014028	CG3283	Succinate dehydrogenase, subunit B (iron-sulfur)	SdhB	Succinate dehydrogenase [ubiquinone] iron-sulfur subunit, mitochondrial OS=Drosophila melanogaster GN=SdhB PE=2 SV=2 - [SDHB_DROME]	0	0	0	0	0	0	0	0	0	0	0	0	0	0	0	0	0	4.93	0	0	0	tricarboxylic acid cycle ; GO:0006099 | inferred from sequence or structural similarity with UniProtKB:P21912 <newline> mitochondrial electron transport, succinate to ubiquinone ; GO:0006121 | inferred from direct assay <newline> aerobic respiration ; GO:0009060 | inferred from biological aspect of ancestor with PANTHER:PTN000229864	mitochondrial respiratory chain complex II, succinate dehydrogenase complex (ubiquinone) ; GO:0005749 | inferred from sequence or structural similarity with UniProtKB:P21912 <newline> mitochondrial membrane ; GO:0031966 | inferred from biological aspect of ancestor with PANTHER:PTN000229867 <newline> mitochondrial respiratory chain complex II, succinate dehydrogenase complex (ubiquinone) ; GO:000…	electron transfer activity ; GO:0009055 | inferred from electronic annotation with InterPro:IPR001041, InterPro:IPR025192 <newline> 3 iron, 4 sulfur cluster binding ; GO:0051538 | inferred from sequence or structural similarity with UniProtKB:Q007T0 <newl	IPR025192:Succinate dehydogenase/fumarate reductase N-terminal <newline> IPR001041:2Fe-2S ferredoxin-type iron-sulfur binding domain <newline> IPR004489:Succinate dehydrogenase/fumarate reductase iron-sulphur protein <newline> IPR006058:2Fe-2S ferredoxin,
P22769	FBgn0004066	CG3422	Proteasome alpha4 subunit	Prosalpha4	Proteasome subunit alpha type-7-1 OS=Drosophila melanogaster GN=Prosalpha4 PE=1 SV=2 - [PSA71_DROME]	0	0	0	0	0	0	0	0	0	0	11.51	6.35	0	0	0	0	7.3	0	0	0	0	ubiquitin-dependent protein catabolic process ; GO:0006511 | inferred from electronic annotation with InterPro:IPR000426 <newline> cellular response to DNA damage stimulus ; GO:0006974 | inferred from mutant phenotype <newline> proteasome-mediated ubiquitin-dependent protein catabolic process ; GO:0043161 | inferred by curator from GO:0005839	proteasome complex ; GO:0000502 | inferred from direct assay <newline> proteasome core complex ; GO:0005839 | inferred from direct assay <newline> proteasome core complex, alpha-subunit complex ; GO:0019773 | inferred from sequence or structural similarity with UniProtKB:P40302	threonine-type endopeptidase activity ; GO:0004298 | inferred from electronic annotation with InterPro:IPR001353, InterPro:IPR023332 <newline> endopeptidase activity ; GO:0004175 | contributes_to inferred by curator from GO:0005839	IPR000426:Proteasome alpha-subunit, N-terminal domain <newline> IPR001353:Proteasome, subunit alpha/beta <newline> IPR023332:Proteasome alpha-type subunit <newline> IPR029055:Nucleophile aminohydrolases, N-terminal
P24156	FBgn0002031	CG10691	lethal (2) 37Cc	l(2)37Cc	Protein l(2)37Cc OS=Drosophila melanogaster GN=l(2)37Cc PE=2 SV=2 - [L2CC_DROME]	0	0	0	0	0	0	0	0	0	0	0	0	0	0	14.74	28.83	25.34	0	0	29.68	35.33	cellular response to hypoxia ; GO:0071456 | inferred from mutant phenotype	membrane ; GO:0016020 | inferred from electronic annotation with InterPro:IPR000163 <newline> mitochondrion ; GO:0005739 | inferred from direct assay	-	IPR000163:Prohibitin <newline> IPR001107:Band 7 domain <newline> IPR036013:Band 7/SPFH domain superfamily
P25007	FBgn0004432	CG9916	Cyclophilin 1	Cyp1	Peptidyl-prolyl cis-trans isomerase OS=Drosophila melanogaster GN=Cyp1 PE=1 SV=2 - [PPIA_DROME]	96.91	0	0	69.11	72.33	105.67	59.32	0	52.27	86.66	208.03	198.03	103.59	34.17	88.47	83.83	87.83	62.19	83.43	0	0	protein folding ; GO:0006457 | inferred from electronic annotation with InterPro:IPR002130, InterPro:IPR020892, InterPro:IPR024936 <newline> protein peptidyl-prolyl isomerization ; GO:0000413 | inferred from electronic annotation with InterPro:IPR002130	cytosol ; GO:0005829 | inferred from sequence or structural similarity <newline> cytoplasm ; GO:0005737 | inferred from direct assay <newline> nucleus ; GO:0005634 | inferred from direct assay	peptidyl-prolyl cis-trans isomerase activity ; GO:0003755 | inferred from sequence or structural similarity <newline> peptidyl-prolyl cis-trans isomerase activity ; GO:0003755 | inferred from biological aspect of ancestor with PANTHER:PTN000116297	IPR002130:Cyclophilin-type peptidyl-prolyl cis-trans isomerase domain <newline> IPR024936:Cyclophilin-type peptidyl-prolyl cis-trans isomerase <newline> IPR029000:Cyclophilin-like domain superfamily <newline> IPR020892:Cyclophilin-type peptidyl-prolyl cis
P25843	FBgn0000308	CG9553	chickadee	chic	Profilin OS=Drosophila melanogaster GN=chic PE=1 SV=1 - [PROF_DROME]	0	0	0	0	0	7.86	24.37	0	6.88	18.28	32.85	29.03	50.56	5.52	9.97	9.32	16.68	22.25	16.37	0	0	larval central nervous system remodeling ; GO:0035193 | inferred from genetic interaction with cib <newline> dorsal closure ; GO:0007391 | traceable author statement <newline> axon guidance ; GO:0007411 | inferred from mutant phenotype <newline> actin filament polymerization ; GO:0030041 | traceable author statement <newline> spermatogenesis ; GO:0007283 | inferred from mutant phenotype <newline>…	cell cortex ; GO:0005938 | inferred from biological aspect of ancestor with PANTHER:PTN000176159 <newline> perinuclear region of cytoplasm ; GO:0048471 | inferred from direct assay <newline> actin cytoskeleton ; GO:0015629 | inferred from biological aspect of ancestor with PANTHER:PTN000176159 <newline> neuron projection ; GO:0043005 | inferred from direct assay <newline> cytoplasm ; GO:0005737 |…	actin monomer binding ; GO:0003785 | inferred from biological aspect of ancestor with PANTHER:PTN000176159 <newline> actin binding ; GO:0003779 | inferred from sequence or structural similarity <newline> protein binding ; GO:0005515 | inferred from physic	IPR005455:Profilin <newline> IPR027310:Profilin conserved site <newline> IPR036140:Profilin superfamily
P29310	FBgn0004907	CG17870	14-3-3zeta	14-3-3zeta	14-3-3 protein zeta OS=Drosophila melanogaster GN=14-3-3zeta PE=1 SV=1 - [1433Z_DROME]	0	0	12.23	0	0	13.09	23.29	0	10.23	28.23	35.31	34.32	45.07	14.14	28.08	27.92	27.28	40.31	17.56	0	0	thermosensory behavior ; GO:0040040 | inferred from mutant phenotype <newline> chromosome segregation ; GO:0007059 | inferred from mutant phenotype <newline> learning or memory ; GO:0007611 | inferred from mutant phenotype <newline> protein folding ; GO:0006457 | inferred from direct assay inferred from mutant phenotype <newline> oocyte microtubule cytoskeleton polarization ; GO:0008103 | inferre…	plasma membrane ; GO:0005886 | inferred from direct assay <newline> nuclear membrane ; GO:0031965 | inferred from direct assay <newline> germline ring canal ; GO:0045172 | inferred from direct assay <newline> nucleus ; GO:0005634 | non-traceable author statement <newline> nucleus ; GO:0005634 | inferred from direct assay <newline> cytoplasm ; GO:0005737 | inferred from direct assay	protein domain specific binding ; GO:0019904 | inferred from electronic annotation with InterPro:IPR000308 <newline> protein homodimerization activity ; GO:0042803 | inferred from direct assay <newline> protein binding ; GO:0005515 | inferred from physica	IPR000308:14-3-3 protein <newline> IPR023409:14-3-3 protein, conserved site <newline> IPR023410:14-3-3 domain <newline> IPR036815:14-3-3 domain superfamily
P29327	FBgn0261592	CG10944	Ribosomal protein S6	RpS6	40S ribosomal protein S6 OS=Drosophila melanogaster GN=RpS6 PE=1 SV=1 - [RS6_DROME]	0	0	0	0	0	0	9.03	0	0	8.79	0	0	6.55	0	0	0	0	5.75	0	0	0	translation ; GO:0006412 | inferred from electronic annotation with InterPro:IPR001377, InterPro:IPR014401, InterPro:IPR018282 <newline> cytoplasmic translation ; GO:0002181 | inferred by curator from GO:0022626 <newline> rRNA processing ; GO:0006364 | inferred from biological aspect of ancestor with PANTHER:PTN000161291 <newline> cytoplasmic translation ; GO:0002181 | traceable author statement …	ribosome ; GO:0005840 | inferred from direct assay <newline> cytosolic small ribosomal subunit ; GO:0022627 | traceable author statement <newline> cytosolic ribosome ; GO:0022626 | inferred from direct assay	structural constituent of ribosome ; GO:0003735 | inferred from direct assay <newline> structural constituent of ribosome ; GO:0003735 | traceable author statement	IPR018282:Ribosomal protein S6e, conserved site <newline> IPR001377:Ribosomal protein S6e <newline> IPR014401:Ribosomal protein S6, eukaryotic
P29613	FBgn0086355	CG2171	Triose phosphate isomerase	Tpi	Triosephosphate isomerase OS=Drosophila melanogaster GN=Tpi PE=1 SV=3 - [TPIS_DROME]	30.64	0	0	29.93	31.33	0	27.05	0	13.61	33.22	46.04	0	58.13	13.06	52.16	61.93	60.23	35.22	31.84	0	0	glyceraldehyde-3-phosphate biosynthetic process ; GO:0046166 | inferred from biological aspect of ancestor with PANTHER:PTN000474559 <newline> myoblast fusion ; GO:0007520 | inferred from mutant phenotype <newline> determination of adult lifespan ; GO:0008340 | inferred from mutant phenotype <newline> glycolytic process ; GO:0006096 | inferred from mutant phenotype <newline> gluconeogenesis ; GO:…	cytosol ; GO:0005829 | inferred from biological aspect of ancestor with PANTHER:PTN000474559 <newline> Z disc ; GO:0030018 | inferred from direct assay <newline> M band ; GO:0031430 | inferred from direct assay	triose-phosphate isomerase activity ; GO:0004807 | inferred from mutant phenotype <newline> isomerase activity ; GO:0016853 | inferred from direct assay <newline> triose-phosphate isomerase activity ; GO:0004807 | inferred from direct assay <newline> prot	IPR000652:Triosephosphate isomerase <newline> IPR013785:Aldolase-type TIM barrel <newline> IPR020861:Triosephosphate isomerase, active site <newline> IPR022896:Triosephosphate isomerase, bacterial/eukaryotic <newline> IPR035990:Triosephosphate isomerase s
P29742	FBgn0000319	CG9012	Clathrin heavy chain	Chc	Clathrin heavy chain OS=Drosophila melanogaster GN=Chc PE=1 SV=1 - [CLH_DROME]	0	0	0	0	0	0	0	0	0	0	0	0	4.71	0	0	0	5.28	0	0	0	0	clathrin coat assembly ; GO:0048268 | inferred from electronic annotation with InterPro:IPR016341 <newline> liquid clearance, open tracheal system ; GO:0035002 | inferred from mutant phenotype <newline> compound eye retinal cell programmed cell death ; GO:0046667 | inferred from mutant phenotype <newline> regulation of growth ; GO:0040008 | inferred from mutant phenotype <newline> positive regula…	clathrin coat of coated pit ; GO:0030132 | inferred from electronic annotation with InterPro:IPR001473, InterPro:IPR015348, InterPro:IPR016025 <newline> clathrin coat of trans-Golgi network vesicle ; GO:0030130 | inferred from electronic annotation with InterPro:IPR001473, InterPro:IPR015348, InterPro:IPR016025 <newline> trans-Golgi network ; GO:0005802 | inferred from direct assay <newline> secr…	structural molecule activity ; GO:0005198 | inferred from electronic annotation with InterPro:IPR001473, InterPro:IPR015348, InterPro:IPR016025 <newline> protein binding ; GO:0005515 | inferred from physical interaction with BicD <newline> clathrin light	IPR000547:Clathrin, heavy chain/VPS, 7-fold repeat <newline> IPR011990:Tetratricopeptide-like helical domain superfamily <newline> IPR015348:Clathrin, heavy chain, linker, core motif <newline> IPR016024:Armadillo-type fold <newline> IPR016341:Clathrin, he
P29844	FBgn0001218	CG4147	Heat shock 70-kDa protein cognate 3	Hsc70-3	Heat shock 70 kDa protein cognate 3 OS=Drosophila melanogaster GN=Hsc70-3 PE=2 SV=2 - [HSP7C_DROME]	38.18	0	14.68	37.33	38.27	104.26	131.59	0	24.37	170.4	59.66	58.33	100.78	24.29	84.35	74.27	73.63	72.44	67.64	0	0	regulation of glucose metabolic process ; GO:0010906 | inferred from mutant phenotype <newline> RNA interference ; GO:0016246 | inferred from mutant phenotype <newline> intestinal stem cell homeostasis ; GO:0036335 | inferred from mutant phenotype <newline> response to endoplasmic reticulum stress ; GO:0034976 | inferred from mutant phenotype <newline> sleep ; GO:0030431 | traceable author statem…	endomembrane system ; GO:0012505 | inferred from direct assay <newline> endoplasmic reticulum ; GO:0005783 | inferred from direct assay <newline> endoplasmic reticulum ; GO:0005783 | non-traceable author statement <newline> extracellular space ; GO:0005615 | inferred from direct assay <newline> endoplasmic reticulum ; GO:0005783 |	-	IPR018181:Heat shock protein 70, conserved site <newline> IPR013126:Heat shock protein 70 family <newline> IPR029048:Heat shock protein 70kD, C-terminal domain superfamily <newline> IPR029047:Heat shock protein 70kD, peptide-binding domain superfamily
P29845	FBgn0001220	CG8542	Heat shock protein cognate 5	Hsc70-5	Heat shock 70 kDa protein cognate 5 OS=Drosophila melanogaster GN=Hsc70-5 PE=1 SV=2 - [HSP7E_DROME]	7.03	0	0	6.87	7.01	6.41	28.62	0	0	31.63	4.58	0	4.66	0	6.07	5.09	19.56	0	6.78	0	0	positive regulation of mitochondrial membrane potential ; GO:0010918 | inferred from mutant phenotype <newline> mitochondrion morphogenesis ; GO:0070584 | inferred from mutant phenotype <newline> autophagy of mitochondrion ; GO:0000422 | inferred from mutant phenotype <newline> protein folding ; GO:0006457 | inferred from sequence or structural similarity with UniProtKB:P38646	mitochondrion ; GO:0005739 | inferred from direct assay <newline> mitochondrion ; GO:0005739 | inferred from sequence or structural similarity with UniProtKB:P38646	ATP binding ; GO:0005524 | inferred from electronic annotation with InterPro:IPR012725 <newline> unfolded protein binding ; GO:0051082 | inferred from sequence or structural similarity with UniProtKB:P38646	IPR018181:Heat shock protein 70, conserved site <newline> IPR012725:Chaperone DnaK <newline> IPR013126:Heat shock protein 70 family <newline> IPR029048:Heat shock protein 70kD, C-terminal domain superfamily <newline> IPR029047:Heat shock protein 70kD, pep
P31009	FBgn0004867	CG5920	Ribosomal protein S2	RpS2	40S ribosomal protein S2 OS=Drosophila melanogaster GN=RpS2 PE=1 SV=2 - [RS2_DROME]	0	0	0	0	0	0	20.93	0	0	7.57	6.55	0	4.67	0	5.48	0	6.85	5.7	4.31	0	0	translation ; GO:0006412 | inferred from electronic annotation with InterPro:IPR000851, InterPro:IPR005324, InterPro:IPR005711, InterPro:IPR013810 <newline> cytoplasmic translation ; GO:0002181 | traceable author statement <newline> cytoplasmic translation ; GO:0002181 | inferred by curator from GO:0022626	small ribosomal subunit ; GO:0015935 | inferred from electronic annotation with InterPro:IPR005711 <newline> nuclear chromosome ; GO:0000228 | inferred from direct assay <newline> cytosolic small ribosomal subunit ; GO:0022627 | traceable author statement <newline> nucleolus ; GO:0005730 | inferred from direct assay <newline> ribosome ; GO:0005840 | inferred from direct assay <newline> cytosolic …	RNA binding ; GO:0003723 | inferred from electronic annotation with InterPro:IPR013810 <newline> structural constituent of ribosome ; GO:0003735 | inferred from direct assay <newline> structural constituent of ribosome ; GO:0003735 | traceable author stat	IPR018192:Ribosomal protein S5, N-terminal, conserved site <newline> IPR000851:Ribosomal protein S5 <newline> IPR005324:Ribosomal protein S5, C-terminal <newline> IPR005711:Ribosomal protein S5, eukaryotic/archaeal <newline> IPR013810:Ribosomal protein S5
P31409	FBgn0005671	CG17369	Vacuolar H[+]-ATPase 55kD subunit	Vha55	V-type proton ATPase subunit B OS=Drosophila melanogaster GN=Vha55 PE=2 SV=1 - [VATB_DROME]	31.8	0	18.86	30.44	30.72	12.14	82.86	0	28.73	159.24	78.72	79.24	92.57	29.72	61.83	57.93	117.73	41.33	57.34	0	0	ATP metabolic process ; GO:0046034 | inferred from electronic annotation with InterPro:IPR004100 <newline> ATP hydrolysis coupled proton transport ; GO:0015991 | inferred by curator from GO:0033181 <newline> ATP hydrolysis coupled proton transport ; GO:0015991 | inferred from genetic interaction with SGD:S000000331 <newline> vacuolar acidification ; GO:0007035 | inferred from direct assay	plasma membrane proton-transporting V-type ATPase complex ; GO:0033181 | inferred from mutant phenotype <newline> early endosome ; GO:0005769 | inferred from direct assay <newline> perinuclear region of cytoplasm ; GO:0048471 | inferred from direct assay <newline> plasma membrane ; GO:0005886 | inferred from direct assay <newline> cytosol ; GO:0005829 | inferred from direct assay <newline> vacuol…	ATP binding ; GO:0005524 | inferred from electronic annotation with InterPro:IPR000194, InterPro:IPR020003 <newline> proton-transporting ATPase activity, rotational mechanism ; GO:0046961 | contributes_to inferred by curator from GO:0033181 <newline> prot	IPR000194:ATPase, F1/V1/A1 complex, alpha/beta subunit, nucleotide-binding domain <newline> IPR004100:ATPase, F1/V1/A1 complex, alpha/beta subunit, N-terminal domain <newline> IPR005723:ATPase, V1 complex, subunit B <newline> IPR020003:ATPase, alpha/beta
P32100	FBgn0005593	CG4897	Ribosomal protein L7	RpL7	60S ribosomal protein L7 OS=Drosophila melanogaster GN=RpL7 PE=1 SV=2 - [RL7_DROME]	0	0	0	0	0	0	15.24	0	0	20.48	19	15.35	14.8	0	0	0	13.42	8.03	0	0	0	pupariation ; GO:0035073 | inferred from mutant phenotype <newline> cytoplasmic translation ; GO:0002181 | traceable author statement <newline> cytoplasmic translation ; GO:0002181 | inferred by curator from GO:0022626 <newline> maturation of LSU-rRNA from tricistronic rRNA transcript (SSU-rRNA, 5.8S rRNA, LSU-rRNA) ; GO:0000463 | inferred from biological aspect of ancestor with PANTHER:PTN000897…	cytosolic ribosome ; GO:0022626 | inferred from direct assay <newline> ribosome ; GO:0005840 | inferred from direct assay <newline> cytosolic large ribosomal subunit ; GO:0022625 | traceable author statement	structural constituent of ribosome ; GO:0003735 | traceable author statement <newline> structural constituent of ribosome ; GO:0003735 | inferred from direct assay <newline> RNA binding ; GO:0003723 | inferred from biological aspect of ancestor with PANTH	IPR018038:Ribosomal protein L30, conserved site <newline> IPR005998:Ribosomal protein L7, eukaryotic <newline> IPR012988:Ribosomal protein L30, N-terminal <newline> IPR016082:Ribosomal protein L30, ferredoxin-like fold domain <newline> IPR036919:Ribosomal
P33438	FBgn0001114	CG9280	Glutactin	Glt	Glutactin OS=Drosophila melanogaster GN=Glt PE=1 SV=2 - [GLT_DROME]	0	0	0	0	0	0	0	0	37.61	35.5	32.83	28.24	71.66	0	23.86	23.93	6.46	12.13	0	0	0	modulation of chemical synaptic transmission ; GO:0050804 | inferred from biological aspect of ancestor with PANTHER:PTN000168538 <newline> postsynaptic membrane assembly ; GO:0097104 | inferred from biological aspect of ancestor with PANTHER:PTN000168538 <newline> neuron cell-cell adhesion ; GO:0007158 | inferred from biological aspect of ancestor with PANTHER:PTN000168538 <newline> motor neuron…	basement membrane ; GO:0005604 | inferred from direct assay <newline> synapse ; GO:0045202 | inferred from biological aspect of ancestor with PANTHER:PTN000168538 <newline> cell surface ; GO:0009986 | inferred from biological aspect of ancestor with PANTHER:PTN000168538 <newline> integral component of plasma membrane ; GO:0005887 | inferred from biological aspect of ancestor with PANTHER:PTN00016…	carboxylic ester hydrolase activity ; GO:0052689 | inferred from biological aspect of ancestor with PANTHER:PTN000168392 <newline> neurexin family protein binding ; GO:0042043 | inferred from biological aspect of ancestor with PANTHER:PTN000168538 <newlin	IPR002018:Carboxylesterase, type B <newline> IPR019819:Carboxylesterase type B, conserved site <newline> IPR029058:Alpha/Beta hydrolase fold
P35004	FBgn0010357	CG18211	betaTrypsin	betaTry	Trypsin beta OS=Drosophila melanogaster GN=betaTry PE=2 SV=2 - [TRYB_DROME]	0	0	0	0	0	0	0	0	0	5.4	0	0	0	0	0	0	0	0	0	0	0	proteolysis ; GO:0006508 | inferred from electronic annotation with InterPro:IPR001254, InterPro:IPR001314, InterPro:IPR018114 <newline> proteolysis ; GO:0006508 | inferred from sequence model	cytoplasm ; GO:0005737 | inferred from biological aspect of ancestor with PANTHER:PTN001208729	serine-type endopeptidase activity ; GO:0004252 | inferred from sequence model <newline> serine-type endopeptidase activity ; GO:0004252 | inferred from biological aspect of ancestor with PANTHER:PTN001208729	IPR001254:Serine proteases, trypsin domain <newline> IPR001314:Peptidase S1A, chymotrypsin family <newline> IPR018114:Serine proteases, trypsin family, histidine active site <newline> IPR009003:Peptidase S1, PA clan <newline> IPR033116:Serine proteases, t
P35381	FBgn0011211	CG3612	bellwether	blw	ATP synthase subunit alpha, mitochondrial OS=Drosophila melanogaster GN=blw PE=1 SV=2 - [ATPA_DROME]	96.8	9.27	18.68	69.1	78.37	111.31	91.93	0	21.77	110.66	91.2	95.32	37.81	22.05	140.2	176.93	183.02	117.85	97.4	8.65	9.84	electron transport chain ; GO:0022900 | inferred from direct assay <newline> spermatid development ; GO:0007286 | inferred from mutant phenotype <newline> regulation of choline O-acetyltransferase activity ; GO:1902769 | inferred from direct assay <newline> growth ; GO:0040007 | inferred from mutant phenotype <newline> proton transport ; GO:0015992 | inferred from sequence or structural similarit…	mitochondrial proton-transporting ATP synthase complex, catalytic core F(1) ; GO:0000275 | inferred from sequence or structural similarity with UniProtKB:P25705 <newline> mitochondrion ; GO:0005739 | inferred from direct assay	ATP binding ; GO:0005524 | inferred from electronic annotation with InterPro:IPR000194, InterPro:IPR020003 <newline> proton-transporting ATP synthase activity, rotational mechanism ; GO:0046933 | inferred from sequence or structural similarity with MGI:MG	IPR000194:ATPase, F1/V1/A1 complex, alpha/beta subunit, nucleotide-binding domain <newline> IPR000793:ATP synthase, alpha subunit, C-terminal <newline> IPR004100:ATPase, F1/V1/A1 complex, alpha/beta subunit, N-terminal domain <newline> IPR005294:ATP synth
P35415	FBgn0003149	CG5939	Paramyosin	Prm	Paramyosin, long form OS=Drosophila melanogaster GN=Prm PE=1 SV=1 - [MYSP1_DROME]	32.75	20.67	8.51	34.37	34.33	12.12	117.79	0	319.35	133.08	323.13	0	90.39	25.25	12.35	10.03	77.22	69.2	30.03	21.13	27.18	myofibril assembly ; GO:0030239 | inferred from mutant phenotype <newline> mesoderm development ; GO:0007498 | inferred from expression pattern	myosin complex ; GO:0016459 | inferred from electronic annotation with InterPro:IPR002928	motor activity ; GO:0003774 | inferred from electronic annotation with InterPro:IPR002928 <newline> motor activity ; GO:0003774 | non-traceable author statement	IPR002928:Myosin tail
P36241	FBgn0285950		Ribosomal protein L19	RpL19	60S ribosomal protein L19 OS=Drosophila melanogaster GN=RpL19 PE=1 SV=2 - [RL19_DROME]	0	0	0	0	0	0	6.3	0	0	7	0	0	0	0	0	0	0	0	0	0	0
P36951	FBgn0011770	CG2227	GIP-like	Gip	Putative hydroxypyruvate isomerase OS=Drosophila melanogaster GN=Gip PE=2 SV=1 - [HYI_DROME]	0	0	0	0	0	0	0	0	0	0	7.05	0	0	0	5.88	5.89	15.32	0	0	0	0	glyoxylate metabolic process ; GO:0046487 | inferred from sequence or structural similarity with UniProtKB:P30147	extracellular region ; GO:0005576 | inferred from direct assay	hydroxypyruvate isomerase activity ; GO:0008903 | inferred from sequence or structural similarity with UniProtKB:P30147	IPR013022:Xylose isomerase-like, TIM barrel domain <newline> IPR026040:Hydroxypyruvate isomerase-like <newline> IPR036237:Xylose isomerase-like superfamily
P39018	FBgn0010412	CG4464	Ribosomal protein S19a	RpS19a	40S ribosomal protein S19a OS=Drosophila melanogaster GN=RpS19a PE=1 SV=3 - [RS19A_DROME]	0	0	0	0	0	5.26	30.31	0	9.91	30.92	32.16	31.24	33.21	7.02	16.93	16.33	19.49	7.32	13.07	0	0	translation ; GO:0006412 | inferred from electronic annotation with InterPro:IPR001266, InterPro:IPR018277 <newline> cytoplasmic translation ; GO:0002181 | traceable author statement <newline> ribosomal small subunit assembly ; GO:0000028 | inferred from biological aspect of ancestor with PANTHER:PTN000194951 <newline> cytoplasmic translation ; GO:0002181 | inferred by curator from GO:0022626	cytosolic ribosome ; GO:0022626 | inferred from direct assay <newline> ribosome ; GO:0005840 | inferred from direct assay <newline> cytosolic small ribosomal subunit ; GO:0022627 | traceable author statement	structural constituent of ribosome ; GO:0003735 | traceable author statement <newline> structural constituent of ribosome ; GO:0003735 | inferred from direct assay	IPR018277:Ribosomal protein S19e, conserved site <newline> IPR001266:Ribosomal protein S19e <newline> IPR036390:Winged helix DNA-binding domain superfamily <newline> IPR036388:Winged helix-like DNA-binding domain superfamily
P40301	FBgn0086134	CG5266	Proteasome alpha2 subunit	Prosalpha2	Proteasome subunit alpha type-2 OS=Drosophila melanogaster GN=Prosalpha2 PE=1 SV=1 - [PSA2_DROME]	0	0	0	0	0	0	0	0	0	0	5.59	0	0	0	0	0	0	0	0	0	0	proteasome-mediated ubiquitin-dependent protein catabolic process ; GO:0043161 | inferred from mutant phenotype <newline> proteasome-mediated ubiquitin-dependent protein catabolic process ; GO:0043161 | inferred by curator from GO:0005839	proteasome complex ; GO:0000502 | inferred from direct assay <newline> proteasome core complex ; GO:0005839 | inferred from direct assay <newline> proteasome core complex, alpha-subunit complex ; GO:0019773 | inferred from sequence or structural similarity with UniProtKB:P40302	threonine-type endopeptidase activity ; GO:0004298 | inferred from electronic annotation with InterPro:IPR001353, InterPro:IPR023332 <newline> endopeptidase activity ; GO:0004175 | contributes_to inferred by curator from GO:0005839	IPR001353:Proteasome, subunit alpha/beta <newline> IPR000426:Proteasome alpha-subunit, N-terminal domain <newline> IPR023332:Proteasome alpha-type subunit <newline> IPR034644:Proteasome subunit alpha2 <newline> IPR029055:Nucleophile aminohydrolases, N-ter
P40304	FBgn0002284	CG4097	Proteasome beta6 subunit	Prosbeta6	Proteasome subunit beta type-1 OS=Drosophila melanogaster GN=Prosbeta6 PE=2 SV=2 - [PSB1_DROME]	0	0	0	0	0	0	0	0	0	0	5.8	0	0	0	0	0	0	0	0	0	0	proteasome-mediated ubiquitin-dependent protein catabolic process ; GO:0043161 | inferred by curator from GO:0005839 <newline> proteasome-mediated ubiquitin-dependent protein catabolic process ; GO:0043161 | inferred from mutant phenotype	proteasome core complex, beta-subunit complex ; GO:0019774 | inferred from sequence or structural similarity with UniProtKB:P23724 <newline> proteasome core complex ; GO:0005839 | inferred from direct assay <newline> proteasome complex ; GO:0000502 | inferred from direct assay	threonine-type endopeptidase activity ; GO:0004298 | inferred from electronic annotation with InterPro:IPR001353, InterPro:IPR023333 <newline> endopeptidase activity ; GO:0004175 | contributes_to inferred by curator from GO:0005839	IPR001353:Proteasome, subunit alpha/beta <newline> IPR016050:Proteasome beta-type subunit, conserved site <newline> IPR023333:Proteasome B-type subunit <newline> IPR029055:Nucleophile aminohydrolases, N-terminal <newline> IPR035202:Proteasome subunit beta
P41042	FBgn0011284	CG11276	Ribosomal protein S4	RpS4	40S ribosomal protein S4 OS=Drosophila melanogaster GN=RpS4 PE=1 SV=2 - [RS4_DROME]	0	0	0	0	0	0	38.62	0	6.72	40.88	26.46	20.33	33.16	4.73	19.99	18.28	25.04	38.08	8.59	9.62	8.09	translation ; GO:0006412 | inferred from electronic annotation with InterPro:IPR000876 <newline> cytoplasmic translation ; GO:0002181 | inferred by curator from GO:0022626 <newline> cytoplasmic translation ; GO:0002181 | traceable author statement	cytosolic ribosome ; GO:0022626 | inferred from direct assay <newline> ribosome ; GO:0005840 | inferred from direct assay <newline> cytosolic small ribosomal subunit ; GO:0022627 | traceable author statement	RNA binding ; GO:0003723 | inferred from biological aspect of ancestor with PANTHER:PTN000171891 <newline> structural constituent of ribosome ; GO:0003735 | inferred from direct assay <newline> structural constituent of ribosome ; GO:0003735 | traceable a	IPR018199:Ribosomal protein S4e, N-terminal, conserved site <newline> IPR000876:Ribosomal protein S4e <newline> IPR002942:RNA-binding S4 domain <newline> IPR005824:KOW <newline> IPR013843:Ribosomal protein S4e, N-terminal <newline> IPR013845:Ribosomal pro
P41093	FBgn0010409	CG6510	Ribosomal protein L18A	RpL18A	60S ribosomal protein L18a OS=Drosophila melanogaster GN=RpL18A PE=1 SV=1 - [RL18A_DROME]	0	0	0	0	0	0	0	0	0	6.62	5.42	0	0	0	0	0	0	0	0	0	0	translation ; GO:0006412 | inferred from electronic annotation with InterPro:IPR021138, InterPro:IPR023573 <newline> cytoplasmic translation ; GO:0002181 | traceable author statement	ribosome ; GO:0005840 | inferred from electronic annotation with InterPro:IPR021138, InterPro:IPR023573 <newline> cytosolic large ribosomal subunit ; GO:0022625 | traceable author statement	structural constituent of ribosome ; GO:0003735 | inferred from electronic annotation with InterPro:IPR021138, InterPro:IPR023573 <newline> structural constituent of ribosome ; GO:0003735 | traceable author statement <newline> RNA binding ; GO:0003723 | i	IPR023573:Ribosomal protein 50S-L18Ae/60S-L20/60S-L18A <newline> IPR028877:50S ribosomal protein L18Ae/60S ribosomal protein L20 and L18a <newline> IPR021138:60S ribosomal protein L18a/ L20, eukaryotes
P41094	FBgn0010411	CG8900	Ribosomal protein S18	RpS18	40S ribosomal protein S18 OS=Drosophila melanogaster GN=RpS18 PE=1 SV=1 - [RS18_DROME]	0	0	0	0	0	14.69	22.93	0	12.15	27.69	38.83	38.33	21.34	5.01	19	22.83	23.22	12.31	17.03	0	0	translation ; GO:0006412 | inferred from electronic annotation with InterPro:IPR001892, InterPro:IPR018269 <newline> cytoplasmic translation ; GO:0002181 | traceable author statement <newline> ribosome biogenesis ; GO:0042254 | inferred from biological aspect of ancestor with PANTHER:PTN000093238	nuclear chromosome ; GO:0000228 | inferred from direct assay <newline> cytosolic small ribosomal subunit ; GO:0022627 | traceable author statement <newline> cytosolic small ribosomal subunit ; GO:0022627 | inferred from sequence or structural similarity with UniProtKB:P62269 <newline> nucleolus ; GO:0005730 | inferred from direct assay <newline> cytoplasm ; GO:0005737 | inferred from direct assay	structural constituent of ribosome ; GO:0003735 | inferred from electronic annotation with InterPro:IPR001892, InterPro:IPR018269 <newline> RNA binding ; GO:0003723 | inferred from electronic annotation with InterPro:IPR001892, InterPro:IPR018269 <newline	IPR018269:Ribosomal protein S13, conserved site <newline> IPR001892:Ribosomal protein S13 <newline> IPR010979:Ribosomal protein S13-like, H2TH <newline> IPR027437:30s ribosomal protein S13, C-terminal
P41126	FBgn0011272	CG4651	Ribosomal protein L13	RpL13	60S ribosomal protein L13 OS=Drosophila melanogaster GN=RpL13 PE=1 SV=1 - [RL13_DROME]	0	0	0	0	0	0	15.69	0	0	8.56	8.25	0	0	0	0	0	0	0	0	0	0	translation ; GO:0006412 | inferred from electronic annotation with InterPro:IPR001380, InterPro:IPR018256 <newline> cytoplasmic translation ; GO:0002181 | inferred by curator from GO:0022626 <newline> cytoplasmic translation ; GO:0002181 | traceable author statement	ribosome ; GO:0005840 | inferred from direct assay <newline> cytosolic ribosome ; GO:0022626 | inferred from direct assay <newline> cytosolic large ribosomal subunit ; GO:0022625 | traceable author statement	structural constituent of ribosome ; GO:0003735 | inferred from direct assay <newline> structural constituent of ribosome ; GO:0003735 | traceable author statement <newline> RNA binding ; GO:0003723 | inferred from biological aspect of ancestor with PANTH	IPR018256:Ribosomal protein L13e, conserved site <newline> IPR001380:Ribosomal protein L13e
P45594	FBgn0011726	CG4254	twinstar	tsr	Cofilin/actin-depolymerizing factor homolog OS=Drosophila melanogaster GN=tsr PE=1 SV=1 - [CADF_DROME]	30.19	0	0	30.32	30.01	28.03	23.19	0	30.57	40.65	42.12	41.36	43	0	35.14	33.82	29.68	23.91	38.25	0	0	establishment of imaginal disc-derived wing hair orientation ; GO:0001737 | inferred from mutant phenotype <newline> mushroom body development ; GO:0016319 | inferred from mutant phenotype <newline> actin filament polymerization ; GO:0030041 | inferred from mutant phenotype <newline> regulation of lamellipodium assembly ; GO:0010591 | inferred from mutant phenotype <newline> mitotic cytokinesis ;…	actin cytoskeleton ; GO:0015629 | inferred from electronic annotation with InterPro:IPR017904 <newline> nucleoplasm ; GO:0005654 | inferred from direct assay <newline> cytosol ; GO:0005829 | inferred from direct assay	actin binding ; GO:0003779 | inferred from sequence or structural similarity <newline> actin binding ; GO:0003779 | inferred from sequence or structural similarity with HGNC:1874 inferred from sequence or structural similarity with SGD:S000003973 inferred	IPR002108:Actin-depolymerising factor homology domain <newline> IPR029006:ADF-H/Gelsolin-like domain superfamily <newline> IPR017904:ADF/Cofilin
P46150	FBgn0011661	CG10701	Moesin	Moe	Moesin/ezrin/radixin homolog 1 OS=Drosophila melanogaster GN=Moe PE=1 SV=2 - [MOEH_DROME]	0	0	0	0	0	0	17.3	0	0	34.04	0	0	0	0	0	0	0	0	0	0	0	regulation of cell shape ; GO:0008360 | inferred from mutant phenotype <newline> positive regulation of mitotic spindle elongation ; GO:1902846 | inferred from mutant phenotype <newline> pole plasm protein localization ; GO:0007318 | traceable author statement <newline> establishment or maintenance of apical/basal cell polarity ; GO:0035088 | traceable author statement <newline> microtubule ancho…	cytosol ; GO:0005829 | inferred from direct assay <newline> plasma membrane ; GO:0005886 | inferred from direct assay <newline> cytoplasm ; GO:0005737 | inferred from direct assay <newline> cytoplasm ; GO:0005737 | colocalizes_with inferred from direct assay <newline> nucleus ; GO:0005634 | colocalizes_with inferred from direct assay <newline> adherens junction ; GO:0005912 | inferred from direct…	phosphatidylinositol-4,5-bisphosphate binding ; GO:0005546 | inferred from direct assay <newline> actin binding ; GO:0003779 | non-traceable author statement <newline> actin binding ; GO:0003779 | inferred from direct assay <newline> protein binding ; GO:	IPR000299:FERM domain <newline> IPR000798:Ezrin/radixin/moesin-like <newline> IPR008954:Moesin tail domain superfamily <newline> IPR011174:Ezrin/radixin/moesin <newline> IPR011259:Ezrin/radixin/moesin, C-terminal <newline> IPR011993:PH-like domain superfa
P46222	FBgn0013325	CG7726	Ribosomal protein L11	RpL11	60S ribosomal protein L11 OS=Drosophila melanogaster GN=RpL11 PE=1 SV=2 - [RL11_DROME]	0	0	0	0	0	0	12.45	0	0	9.73	9.76	5.12	9.58	0	16.7	17.29	20.43	0	8	0	0	translation ; GO:0006412 | inferred from electronic annotation with InterPro:IPR002132, InterPro:IPR020929 <newline> cytoplasmic translation ; GO:0002181 | inferred by curator from GO:0022626 <newline> cytoplasmic translation ; GO:0002181 | traceable author statement <newline> ribosomal large subunit assembly ; GO:0000027 | inferred from biological aspect of ancestor with PANTHER:PTN000242048	cytosolic large ribosomal subunit ; GO:0022625 | traceable author statement <newline> cytosolic ribosome ; GO:0022626 | inferred from direct assay <newline> cytoplasm ; GO:0005737 | inferred from direct assay <newline> ribosome ; GO:0005840 | inferred from direct assay <newline> polytene chromosome puff ; GO:0005703 | inferred from direct assay <newline> nuclear chromosome ; GO:0000228 | inferred…	structural constituent of ribosome ; GO:0003735 | traceable author statement <newline> structural constituent of ribosome ; GO:0003735 | inferred from direct assay <newline> RNA binding ; GO:0003723 | inferred from biological aspect of ancestor with PANTH	IPR002132:Ribosomal protein L5 <newline> IPR020929:Ribosomal protein L5, conserved site <newline> IPR022803:Ribosomal protein L5 domain superfamily <newline> IPR031309:Ribosomal protein L5, C-terminal <newline> IPR031310:Ribosomal protein L5, N-terminal
P46223	FBgn0014026	CG3314	Ribosomal protein L7A	RpL7A	60S ribosomal protein L7a OS=Drosophila melanogaster GN=RpL7A PE=1 SV=2 - [RL7A_DROME]	0	0	0	0	0	0	21.09	0	0	17.26	8.17	0	8.65	0	5.57	0	9.25	10.56	5.6	0	0	cytoplasmic translation ; GO:0002181 | inferred by curator from GO:0022626 <newline> maturation of LSU-rRNA ; GO:0000470 | inferred from biological aspect of ancestor with PANTHER:PTN000559990 <newline> cytoplasmic translation ; GO:0002181 | traceable author statement	cytosolic large ribosomal subunit ; GO:0022625 | traceable author statement <newline> ribosome ; GO:0005840 | inferred from direct assay <newline> cytosolic ribosome ; GO:0022626 | inferred from direct assay	structural constituent of ribosome ; GO:0003735 | traceable author statement <newline> structural constituent of ribosome ; GO:0003735 | inferred from direct assay <newline> RNA binding ; GO:0003723 | inferred from biological aspect of ancestor with PANTH	IPR018492:Ribosomal protein L7Ae/L8/Nhp2 family <newline> IPR001921:Ribosomal protein L7A/L8 <newline> IPR004037:Ribosomal protein L7Ae conserved site <newline> IPR004038:Ribosomal protein L7Ae/L30e/S12e/Gadd45 <newline> IPR029064:50S ribosomal protein L3
P46415	FBgn0011768	CG6598	Formaldehyde dehydrogenase	Fdh	Alcohol dehydrogenase class-3 OS=Drosophila melanogaster GN=Fdh PE=1 SV=3 - [ADHX_DROME]	0	0	0	0	0	0	10.53	0	0	9.54	8.8	0	10.25	0	11.36	9.78	17.58	0	6.56	0	0	ethanol oxidation ; GO:0006069 | inferred from electronic annotation with InterPro:IPR014183 <newline> regulation of peptidyl-cysteine S-nitrosylation ; GO:2000169 | inferred from mutant phenotype <newline> regulation of nitric oxide metabolic process ; GO:0080164 | inferred by curator from GO:0080007 <newline> visual learning ; GO:0008542 | inferred from mutant phenotype <newline> alcohol metabo…	-	zinc ion binding ; GO:0008270 | inferred from electronic annotation with InterPro:IPR002328, InterPro:IPR014183 <newline> octanol dehydrogenase activity ; GO:0004552 | inferred from direct assay <newline> S-(hydroxymethyl)glutathione dehydrogenase activit	IPR002328:Alcohol dehydrogenase, zinc-type, conserved site <newline> IPR011032:GroES-like superfamily <newline> IPR013149:Alcohol dehydrogenase, C-terminal <newline> IPR013154:Alcohol dehydrogenase, N-terminal <newline> IPR014183:Alcohol dehydrogenase cla
P47948	FBgn0010423	CG9073	Troponin C at 47D	TpnC47D	Troponin C, isoform 2 OS=Drosophila melanogaster GN=TpnC47D PE=2 SV=2 - [TNNC2_DROME]	0	0	0	0	0	0	0	0	0	0	8.68	0	0	0	0	0	0	0	4.99	18.95	25.89	-	-	calcium ion binding ; GO:0005509 | inferred from electronic annotation with InterPro:IPR002048	IPR018247:EF-Hand 1, calcium-binding site <newline> IPR002048:EF-hand domain <newline> IPR011992:EF-hand domain pair
P47949	FBgn0010424	CG7930	Troponin C at 73F	TpnC73F	Troponin C, isoform 3 OS=Drosophila melanogaster GN=TpnC73F PE=2 SV=2 - [TNNC3_DROME]	0	0	0	0	0	0	0	0	13.71	0	0	0	5.05	0	0	0	0	0	0	0	0	-	-	calcium ion binding ; GO:0005509 | inferred from electronic annotation with InterPro:IPR002048	IPR018247:EF-Hand 1, calcium-binding site <newline> IPR002048:EF-hand domain <newline> IPR011992:EF-hand domain pair
P48149	FBgn0010198	CG2033	Ribosomal protein S15Aa	RpS15Aa	40S ribosomal protein S15Aa OS=Drosophila melanogaster GN=RpS15Aa PE=1 SV=2 - [RS15A_DROME]	10.44	0	0	14.24	10.23	15.14	19.98	0	9.16	24.28	30.86	26.23	15.93	0	20.35	20.38	12.44	8.17	17.49	6.34	5.13	translation ; GO:0006412 | inferred from electronic annotation with InterPro:IPR000630 <newline> cytoplasmic translation ; GO:0002181 | inferred by curator from GO:0022626 <newline> cytoplasmic translation ; GO:0002181 | traceable author statement	cytosolic ribosome ; GO:0022626 | inferred from direct assay <newline> cytosolic small ribosomal subunit ; GO:0022627 | traceable author statement <newline> ribosome ; GO:0005840 | inferred from direct assay	structural constituent of ribosome ; GO:0003735 | inferred from direct assay <newline> structural constituent of ribosome ; GO:0003735 | traceable author statement	IPR000630:Ribosomal protein S8 <newline> IPR035987:Ribosomal protein S8 superfamily
P48159	FBgn0010078	CG3661	Ribosomal protein L23	RpL23	60S ribosomal protein L23 OS=Drosophila melanogaster GN=RpL23 PE=1 SV=2 - [RL23_DROME]	9.72	0	0	8.24	9.31	9.15	15.74	0	12.77	25.03	53.64	57.32	16.15	5.51	14.47	12.43	21.28	5.79	9.01	0	0	translation ; GO:0006412 | inferred from electronic annotation with InterPro:IPR000218 <newline> cytoplasmic translation ; GO:0002181 | traceable author statement	ribosome ; GO:0005840 | inferred from electronic annotation with InterPro:IPR000218 <newline> cytosolic large ribosomal subunit ; GO:0022625 | traceable author statement	structural constituent of ribosome ; GO:0003735 | inferred from electronic annotation with InterPro:IPR000218 <newline> structural constituent of ribosome ; GO:0003735 | traceable author statement <newline> large ribosomal subunit rRNA binding ; GO:007018	IPR000218:Ribosomal protein L14P <newline> IPR019972:Ribosomal protein L14P, conserved site <newline> IPR036853:Ribosomal protein L14P superfamily
P48375	FBgn0013954	CG11001	FK506-binding protein 12kD	Fkbp12	12 kDa FK506-binding protein OS=Drosophila melanogaster GN=FK506-bp2 PE=3 SV=2 - [FKB12_DROME]	0	0	0	0	0	0	6.51	0	0	6.83	9.98	5.07	6.63	0	0	0	0	6.51	12.1	0	0	cellular response to DNA damage stimulus ; GO:0006974 | inferred from mutant phenotype <newline> chaperone-mediated protein folding ; GO:0061077 | inferred from biological aspect of ancestor with PANTHER:PTN000054102	cytoplasm ; GO:0005737 | inferred from biological aspect of ancestor with PANTHER:PTN000054102 <newline> plasma membrane ; GO:0005886 | inferred from direct assay	peptidyl-prolyl cis-trans isomerase activity ; GO:0003755 | inferred from biological aspect of ancestor with PANTHER:PTN000054102 <newline> FK506 binding ; GO:0005528 | inferred from biological aspect of ancestor with PANTHER:PTN000054102	IPR001179:FKBP-type peptidyl-prolyl cis-trans isomerase domain <newline> IPR023566:Peptidyl-prolyl cis-trans isomerase, FKBP-type
P48588	FBgn0086472	CG6684	Ribosomal protein S25	RpS25	40S ribosomal protein S25 OS=Drosophila melanogaster GN=RpS25 PE=1 SV=3 - [RS25_DROME]	0	0	0	0	0	11.34	23.1	0	12.64	28.98	17.51	17.38	18.41	0	11.39	10.01	15.61	10.99	15.43	0	0	cytoplasmic translation ; GO:0002181 | traceable author statement <newline> cytoplasmic translation ; GO:0002181 | inferred by curator from GO:0022626	cytosolic ribosome ; GO:0022626 | inferred from direct assay <newline> cytosolic small ribosomal subunit ; GO:0022627 | traceable author statement <newline> ribosome ; GO:0005840 | inferred from direct assay	structural constituent of ribosome ; GO:0003735 | traceable author statement <newline> structural constituent of ribosome ; GO:0003735 | inferred from direct assay	IPR004977:Ribosomal protein S25 <newline> IPR036388:Winged helix-like DNA-binding domain superfamily
P48602	FBgn0265262	CG12403	Vacuolar H[+] ATPase 68kD subunit 1	Vha68-1	V-type proton ATPase catalytic subunit A isoform 1 OS=Drosophila melanogaster GN=Vha68-1 PE=2 SV=2 - [VATA1_DROME]	0	0	18.07	0	0	0	0	0	0	0	0	0	0	0	0	0	0	0	0	0	0	ATP metabolic process ; GO:0046034 | inferred from electronic annotation with InterPro:IPR004100, InterPro:IPR022878 <newline> ATP hydrolysis coupled proton transport ; GO:0015991 | inferred from electronic annotation with InterPro:IPR000793, InterPro:IPR005725 <newline> cellular response to hypoxia ; GO:0071456 | inferred from mutant phenotype <newline> regulation of Notch signaling pathway ; GO…	proton-transporting V-type ATPase complex ; GO:0033176 | inferred from sequence or structural similarity with Vha68-2 <newline> lysosomal membrane ; GO:0005765 | inferred from biological aspect of ancestor with PANTHER:PTN001032512 <newline> vacuolar proton-transporting V-type ATPase, V1 domain ; GO:0000221 | inferred from sequence or structural similarity with SGD:S000002344 <newline> plasma mem…	ATP binding ; GO:0005524 | inferred from electronic annotation with InterPro:IPR000194, InterPro:IPR020003 <newline> proton-transporting ATPase activity, rotational mechanism ; GO:0046961 | inferred from biological aspect of ancestor with PANTHER:PTN00038	IPR027417:P-loop containing nucleoside triphosphate hydrolase <newline> IPR023366:ATP synthase subunit alpha-like domain superfamily <newline> IPR000194:ATPase, F1/V1/A1 complex, alpha/beta subunit, nucleotide-binding domain <newline> IPR004100:ATPase, F1
P48605	FBgn0015019	CG8977	Chaperonin containing TCP1 subunit 3	CCT3	T-complex protein 1 subunit gamma OS=Drosophila melanogaster GN=Cctgamma PE=2 SV=2 - [TCPG_DROME]	0	0	0	0	0	9.08	0	0	0	0	0	0	0	0	0	0	0	0	0	0	0	protein folding ; GO:0006457 | inferred from sequence or structural similarity <newline> 'de novo' protein folding ; GO:0006458 | inferred from biological aspect of ancestor with PANTHER:PTN000143677 <newline> terminal branching, open tracheal system ; GO:0007430 | inferred from mutant phenotype <newline> open tracheal system development ; GO:0007424 | inferred from mutant phenotype <newline> cha…	chaperonin-containing T-complex ; GO:0005832 | inferred from biological aspect of ancestor with PANTHER:PTN000143681 <newline> chaperonin-containing T-complex ; GO:0005832 | inferred from sequence or structural similarity	ATP binding ; GO:0005524 | inferred from electronic annotation with InterPro:IPR002194, InterPro:IPR002423, InterPro:IPR012719 <newline> unfolded protein binding ; GO:0051082 | inferred from biological aspect of ancestor with PANTHER:PTN000143677 <newline	IPR002194:Chaperonin TCP-1, conserved site <newline> IPR002423:Chaperonin Cpn60/TCP-1 family <newline> IPR012719:T-complex protein 1, gamma subunit <newline> IPR017998:Chaperone tailless complex polypeptide 1 (TCP-1) <newline> IPR027409:GroEL-like apical
P48610	FBgn0000116	CG32031	Arginine kinase	Argk	Arginine kinase OS=Drosophila melanogaster GN=Argk PE=2 SV=2 - [KARG_DROME]	243.56	18.83	118.11	111.24	145.29	126.02	345.19	0	129.34	0	251.6	244.6	329.05	157.15	413.49	644.83	262.61	217.75	295.03	6.93	5.34	phosphorylation ; GO:0016310 | inferred from sequence or structural similarity with UniProtKB:P51541	extracellular region ; GO:0005576 | inferred from direct assay <newline> cytosol ; GO:0005829 | inferred from direct assay <newline> plasma membrane ; GO:0005886 | inferred from direct assay <newline> cytoplasm ; GO:0005737 | inferred from direct assay	arginine kinase activity ; GO:0004054 | inferred from sequence or structural similarity with UniProtKB:P51541	IPR014746:Glutamine synthetase/guanido kinase, catalytic domain <newline> IPR000749:ATP:guanido phosphotransferase <newline> IPR022413:ATP:guanido phosphotransferase, N-terminal <newline> IPR022414:ATP:guanido phosphotransferase, catalytic domain <newline
P49455	FBgn0003721	CG4898	Tropomyosin 1	Tm1	Tropomyosin-1, isoforms 33/34 OS=Drosophila melanogaster GN=Tm1 PE=2 SV=2 - [TPM4_DROME]	0	0	0	0	0	0	0	0	110.31	0	71.21	70.35	0	0	36.9	39.84	0	0	0	111.06	211.03	pole plasm oskar mRNA localization ; GO:0045451 | traceable author statement <newline> dendrite morphogenesis ; GO:0048813 | inferred from mutant phenotype <newline> pole plasm assembly ; GO:0007315 | non-traceable author statement <newline> pole plasm oskar mRNA localization ; GO:0045451 | inferred from mutant phenotype <newline> muscle contraction ; GO:0006936 | non-traceable author statement <…	sarcomere ; GO:0030017 | inferred from direct assay <newline> sarcoplasmic reticulum ; GO:0016529 | colocalizes_with inferred from direct assay <newline> investment cone ; GO:0070865 | inferred from direct assay <newline> muscle thin filament tropomyosin ; GO:0005862 | inferred from biological aspect of ancestor with PANTHER:PTN001059856 <newline> stress fiber ; GO:0001725 | colocalizes_with infe…	actin binding ; GO:0003779 | traceable author statement <newline> structural constituent of muscle ; GO:0008307 | inferred from biological aspect of ancestor with PANTHER:PTN001059856 <newline> actin filament binding ; GO:0051015 | inferred from direct as	IPR000533:Tropomyosin
P49630	FBgn0002579	CG7622	Ribosomal protein L36	RpL36	60S ribosomal protein L36 OS=Drosophila melanogaster GN=RpL36 PE=1 SV=1 - [RL36_DROME]	0	0	0	0	0	0	7.96	0	0	10.63	16.63	14.78	9.36	0	5.61	0	7.48	4.41	0	0	0	translation ; GO:0006412 | inferred from electronic annotation with InterPro:IPR000509 <newline> cytoplasmic translation ; GO:0002181 | traceable author statement <newline> cytoplasmic translation ; GO:0002181 | inferred by curator from GO:0022626	nucleolus ; GO:0005730 | inferred from direct assay <newline> cytosolic large ribosomal subunit ; GO:0022625 | traceable author statement <newline> nuclear chromosome ; GO:0000228 | inferred from direct assay <newline> cytosolic ribosome ; GO:0022626 | inferred from direct assay <newline> ribosome ; GO:0005840 | inferred from direct assay <newline> cytoplasm ; GO:0005737 | inferred from direct as…	structural constituent of ribosome ; GO:0003735 | traceable author statement <newline> structural constituent of ribosome ; GO:0003735 | inferred from direct assay <newline> RNA binding ; GO:0003723 | inferred from biological aspect of ancestor with PANTH	IPR000509:Ribosomal protein L36e
P50882	FBgn0015756	CG6141	Ribosomal protein L9	RpL9	60S ribosomal protein L9 OS=Drosophila melanogaster GN=RpL9 PE=1 SV=2 - [RL9_DROME]	0	0	0	0	0	10.89	20.43	0	9.81	24.35	37.28	38.84	33.86	0	18.26	18.3	19.57	24.21	7.66	0	0	translation ; GO:0006412 | inferred from electronic annotation with InterPro:IPR000702, InterPro:IPR002359, InterPro:IPR020040 <newline> cytoplasmic translation ; GO:0002181 | traceable author statement <newline> cytoplasmic translation ; GO:0002181 | inferred by curator from GO:0022626	cytosolic large ribosomal subunit ; GO:0022625 | traceable author statement <newline> cytosolic ribosome ; GO:0022626 | inferred from direct assay <newline> ribosome ; GO:0005840 | inferred from direct assay	rRNA binding ; GO:0019843 | inferred from electronic annotation with InterPro:IPR000702, InterPro:IPR020040 <newline> structural constituent of ribosome ; GO:0003735 | inferred from direct assay <newline> structural constituent of ribosome ; GO:0003735 |	IPR000702:Ribosomal protein L6 <newline> IPR002359:Ribosomal protein L6, conserved site-2 <newline> IPR020040:Ribosomal protein L6, alpha-beta domain <newline> IPR036789:Ribosomal protein L6, alpha-beta domain superfamily
P50887	FBgn0015288	CG7434	Ribosomal protein L22	RpL22	60S ribosomal protein L22 OS=Drosophila melanogaster GN=RpL22 PE=1 SV=2 - [RL22_DROME]	0	0	7.82	0	0	11.85	39.88	0	6.96	31.11	15.52	13.37	10.22	8.5	14.72	13.24	10.19	0	26.62	0	0	translation ; GO:0006412 | inferred from electronic annotation with InterPro:IPR002671 <newline> positive regulation of multicellular organism growth ; GO:0040018 | inferred from mutant phenotype <newline> cytoplasmic translation ; GO:0002181 | inferred by curator from GO:0022626 <newline> cytoplasmic translation ; GO:0002181 | traceable author statement	cytosolic ribosome ; GO:0022626 | inferred from direct assay <newline> ribosome ; GO:0005840 | inferred from direct assay <newline> cytosolic large ribosomal subunit ; GO:0022625 | traceable author statement	structural constituent of ribosome ; GO:0003735 | traceable author statement <newline> structural constituent of ribosome ; GO:0003735 | inferred from direct assay <newline> RNA binding ; GO:0003723 | inferred from biological aspect of ancestor with PANTH	IPR002671:Ribosomal protein L22e
P52029	FBgn0003074	CG8251	Phosphoglucose isomerase	Pgi	Glucose-6-phosphate isomerase OS=Drosophila melanogaster GN=Pgi PE=2 SV=2 - [G6PI_DROME]	30.96	0	14.32	0	0	27.72	89.95	0	21.23	106.92	61.16	61.77	61.58	7.02	32.18	30.73	61.27	38.39	60.68	0	0	gluconeogenesis ; GO:0006094 | inferred from electronic annotation with InterPro:IPR001672, InterPro:IPR018189 <newline> glycolytic process ; GO:0006096 | inferred from electronic annotation with InterPro:IPR001672, InterPro:IPR018189, InterPro:IPR023096	-	glucose-6-phosphate isomerase activity ; GO:0004347 | inferred from mutant phenotype	IPR018189:Phosphoglucose isomerase, conserved site <newline> IPR001672:Phosphoglucose isomerase (PGI) <newline> IPR023096:Phosphoglucose isomerase, C-terminal <newline> IPR035476:Phosphoglucose isomerase, SIS domain 1 <newline> IPR035482:Phosphoglucose is
P52034	FBgn0003071	CG4001	Phosphofructokinase	Pfk	ATP-dependent 6-phosphofructokinase OS=Drosophila melanogaster GN=Pfk PE=2 SV=2 - [PFKA_DROME]	0	0	0	0	0	0	0	0	0	15.59	5.08	0	0	0	0	0	0	0	0	0	0	fructose 6-phosphate metabolic process ; GO:0006002 | inferred from electronic annotation with InterPro:IPR022953 <newline> response to sucrose ; GO:0009744 | inferred from mutant phenotype <newline> myoblast fusion ; GO:0007520 | inferred from mutant phenotype <newline> glycolytic process ; GO:0006096 | inferred from mutant phenotype <newline> somatic muscle development ; GO:0007525 | inferred f…	cytoplasm ; GO:0005737 | inferred from electronic annotation with InterPro:IPR009161 <newline> 6-phosphofructokinase complex ; GO:0005945 | inferred by curator from GO:0003872	ATP binding ; GO:0005524 | inferred from electronic annotation with InterPro:IPR009161 <newline> 6-phosphofructokinase activity ; GO:0003872 | inferred from mutant phenotype	IPR015912:Phosphofructokinase, conserved site <newline> IPR000023:Phosphofructokinase domain <newline> IPR009161:ATP-dependent 6-phosphofructokinase, eukaryotic-type <newline> IPR022953:ATP-dependent 6-phosphofructokinase <newline> IPR035966:Phosphofructo
P53501	FBgn0000044	CG10067	Actin 57B	Act57B	Actin-57B OS=Drosophila melanogaster GN=Act57B PE=1 SV=1 - [ACT3_DROME]	0	0	0	0	0	214.56	316.2	0	1646.87	507.67	756.35	522.35	297.13	0	345.72	282.84	393.21	329.89	316.33	0	0	neuromuscular junction development, skeletal muscle fiber ; GO:0098529 | inferred from mutant phenotype <newline> cytoskeleton organization ; GO:0007010 | inferred from sequence or structural similarity <newline> mitotic cytokinesis ; GO:0000281 | inferred from mutant phenotype <newline> regulation of synapse organization ; GO:0050807 | inferred from mutant phenotype <newline> heart development ;…	plasma membrane ; GO:0005886 | inferred from direct assay <newline> actin filament ; GO:0005884 | inferred from sequence or structural similarity	structural constituent of cytoskeleton ; GO:0005200 | inferred from sequence or structural similarity	IPR020902:Actin/actin-like conserved site <newline> IPR004000:Actin family <newline> IPR004001:Actin, conserved site
P53777	FBgn0259209	CG42309	Muscle LIM protein at 60A	Mlp60A	Muscle LIM protein 1 OS=Drosophila melanogaster GN=Mlp60A PE=2 SV=1 - [MLP1_DROME]	0	0	0	0	0	0	0	0	0	0	0	0	0	0	0	0	0	5.12	0	0	0	muscle tissue development ; GO:0060537 | inferred from expression pattern	nucleus ; GO:0005634 | inferred from direct assay <newline> Z disc ; GO:0030018 | inferred from direct assay <newline> actin cytoskeleton ; GO:0015629 | colocalizes_with inferred from direct assay	-	IPR001781:Zinc finger, LIM-type
P54357	FBgn0004687	CG3201	Myosin light chain cytoplasmic	Mlc-c	Myosin-2 essential light chain OS=Drosophila melanogaster GN=Mlc-c PE=1 SV=1 - [MLC2_DROME]	0	0	0	0	0	0	0	0	0	0	0	0	0	0	0	0	0	0	0	6.94	0	actin filament-based movement ; GO:0030048 | inferred by curator from GO:0016460 <newline> actin filament-based movement ; GO:0030048 | inferred from direct assay	myosin V complex ; GO:0031475 | inferred from physical interaction with didum <newline> myosin II complex ; GO:0016460 | inferred from physical interaction with zip <newline> myosin VII complex ; GO:0031477 | inferred from physical interaction with ck <newline> myosin VI complex ; GO:0031476 | inferred from physical interaction with jar <newline> myosin complex ; GO:0016459 | inferred from sequen…	calcium ion binding ; GO:0005509 | inferred from electronic annotation with InterPro:IPR002048 <newline> protein binding ; GO:0005515 | inferred from physical interaction with asp <newline> myosin heavy chain binding ; GO:0032036 | inferred from physical	IPR018247:EF-Hand 1, calcium-binding site <newline> IPR002048:EF-hand domain <newline> IPR011992:EF-hand domain pair
P54385	FBgn0001098	CG5320	Glutamate dehydrogenase	Gdh	Glutamate dehydrogenase, mitochondrial OS=Drosophila melanogaster GN=Gdh PE=1 SV=2 - [DHE3_DROME]	0	0	0	0	0	39.45	40.49	0	0	54.58	0	0	0	0	27.98	26.37	0	0	39.33	0	0	NADH oxidation ; GO:0006116 | inferred from direct assay <newline> glutamate metabolic process ; GO:0006536 | inferred from direct assay <newline> glutamate catabolic process to 2-oxoglutarate ; GO:0019551 | inferred from sequence or structural similarity with UniProt:P49448 inferred from sequence or structural similarity with UniProtKB:P00367 <newline> sperm storage ; GO:0046693 | NOT traceable …	mitochondrion ; GO:0005739 | inferred from direct assay <newline> cytoplasm ; GO:0005737 | inferred from direct assay <newline> cytosol ; GO:0005829 | inferred from direct assay <newline> mitochondrial matrix ; GO:0005759 | inferred from sequence or structural similarity with UniProt:P49448 inferred from sequence or structural similarity with UniProtKB:P00367	glutamate dehydrogenase (NAD+) activity ; GO:0004352 | inferred from direct assay <newline> identical protein binding ; GO:0042802 | inferred from direct assay <newline> glutamate dehydrogenase [NAD(P)+] activity ; GO:0004353 | inferred from direct assay	IPR006095:Glutamate/phenylalanine/leucine/valine dehydrogenase <newline> IPR006096:Glutamate/phenylalanine/leucine/valine dehydrogenase, C-terminal <newline> IPR006097:Glutamate/phenylalanine/leucine/valine dehydrogenase, dimerisation domain <newline> IPR
P54398	FBgn0000640	CG3763	Fat body protein 2	Fbp2	Fat body protein 2 OS=Drosophila melanogaster GN=Fbp2 PE=2 SV=2 - [FBP2_DROME]	0	0	85.54	0	0	0	0	0	77.26	0	282.01	249.01	138.02	120.79	198.74	288.98	141.07	12.85	0	0	0	oxidation-reduction process ; GO:0055114 | inferred from electronic annotation with InterPro:IPR002424	-	alcohol dehydrogenase (NAD) activity ; GO:0004022 | inferred from electronic annotation with InterPro:IPR002424, InterPro:IPR002426 <newline> nutrient reservoir activity ; GO:0045735 | non-traceable author statement	IPR002424:Alcohol dehydrogenase, insect-type <newline> IPR002426:Alcohol dehydrogenase, Ceratitis-type <newline> IPR002347:Short-chain dehydrogenase/reductase SDR <newline> IPR036291:NAD(P)-binding domain superfamily
P54399	FBgn0014002	CG6988	Protein disulfide isomerase	Pdi	Protein disulfide-isomerase OS=Drosophila melanogaster GN=Pdi PE=2 SV=1 - [PDI_DROME]	35.98	0	0	36.27	36.78	66.59	61.27	0	16.99	53.32	96.34	102.62	63.87	0	111.93	114.83	98.56	24.79	21.45	0	0	cell redox homeostasis ; GO:0045454 | inferred from electronic annotation with InterPro:IPR013766, InterPro:IPR017937 <newline> protein folding ; GO:0006457 | inferred from biological aspect of ancestor with PANTHER:PTN000432607 <newline> response to endoplasmic reticulum stress ; GO:0034976 | inferred from biological aspect of ancestor with PANTHER:PTN000432607 <newline> regulation of oxidative …	endoplasmic reticulum ; GO:0005783 | inferred from direct assay <newline> endomembrane system ; GO:0012505 | inferred from direct assay <newline> perinuclear region of cytoplasm ; GO:0048471 | inferred from direct assay <newline> neuronal cell body ; GO:0043025 | inferred from direct assay <newline> rough endoplasmic reticulum ; GO:0005791 | inferred from direct assay <newline> spindle envelope ;…	protein disulfide isomerase activity ; GO:0003756 | inferred from biological aspect of ancestor with PANTHER:PTN000432607 <newline> peptidyl-proline 4-dioxygenase activity ; GO:0031545 | contributes_to inferred from biological aspect of ancestor with PANT	IPR005788:Disulphide isomerase <newline> IPR005792:Protein disulphide isomerase <newline> IPR013766:Thioredoxin domain <newline> IPR017937:Thioredoxin, conserved site <newline> IPR036249:Thioredoxin-like superfamily
P54611	FBgn0283535	CG1088	Vacuolar H[+]-ATPase 26kD subunit	Vha26	V-type proton ATPase subunit E OS=Drosophila melanogaster GN=Vha26 PE=2 SV=1 - [VATE_DROME]	6.06	0	0	5.78	0	0	24.89	0	4.5	24.35	21.16	13.32	10.53	4.45	14.7	0	19.12	12.86	18.61	0	0	ATP hydrolysis coupled proton transport ; GO:0015991 | inferred from electronic annotation with InterPro:IPR002842 <newline> apical protein localization ; GO:0045176 | inferred from mutant phenotype <newline> terminal branching, open tracheal system ; GO:0007430 | inferred from mutant phenotype <newline> ATP hydrolysis coupled proton transport ; GO:0015991 | inferred by curator from GO:0033181 <n…	plasma membrane ; GO:0005886 | inferred from direct assay <newline> plasma membrane proton-transporting V-type ATPase complex ; GO:0033181 | inferred from mutant phenotype <newline> vacuolar proton-transporting V-type ATPase, V1 domain ; GO:0000221 | inferred from sequence or structural similarity with SGD:S000005859	proton-transporting ATPase activity, rotational mechanism ; GO:0046961 | inferred from electronic annotation with InterPro:IPR002842 <newline> proton-transporting ATPase activity, rotational mechanism ; GO:0046961 | contributes_to inferred by curator from	IPR002842:ATPase, V1/A1 complex, subunit E
P55035	FBgn0015283	CG7619	Regulatory particle non-ATPase 10	Rpn10	26S proteasome non-ATPase regulatory subunit 4 OS=Drosophila melanogaster GN=Rpn10 PE=1 SV=2 - [PSMD4_DROME]	0	0	0	0	0	5.2	0	0	0	0	0	0	0	0	0	0	0	0	0	0	0	proteasome-mediated ubiquitin-dependent protein catabolic process ; GO:0043161 | inferred from mutant phenotype inferred from genetic interaction with Ube3a <newline> proteasome-mediated ubiquitin-dependent protein catabolic process ; GO:0043161 | inferred by curator from GO:0005838 <newline> mitotic sister chromatid segregation ; GO:0000070 | inferred from mutant phenotype <newline> cellular res…	cytosol ; GO:0005829 | inferred from biological aspect of ancestor with PANTHER:PTN000027362 <newline> proteasome regulatory particle ; GO:0005838 | inferred from direct assay <newline> proteasome regulatory particle, base subcomplex ; GO:0008540 | inferred from sequence or structural similarity with SGD:S000001243 <newline> nucleus ; GO:0005634 | inferred from direct assay <newline> proteasome r…	zinc ion binding ; GO:0008270 | inferred from direct assay <newline> polyubiquitin modification-dependent protein binding ; GO:0031593 | inferred from sequence or structural similarity with SGD:S000001243 <newline> ubiquitin conjugating enzyme binding ; G	IPR002035:von Willebrand factor, type A <newline> IPR003903:Ubiquitin interacting motif <newline> IPR036465:von Willebrand factor A-like domain superfamily
P55828	FBgn0019936	CG15693	Ribosomal protein S20	RpS20	40S ribosomal protein S20 OS=Drosophila melanogaster GN=RpS20 PE=1 SV=1 - [RS20_DROME]	0	0	0	0	0	10.23	15.46	0	11.15	19.47	12.23	7.27	14.47	0	6.25	0	0	10.76	10.19	0	0	translation ; GO:0006412 | inferred from electronic annotation with InterPro:IPR001848, InterPro:IPR005729, InterPro:IPR018268 <newline> translation ; GO:0006412 | non-traceable author statement <newline> cytoplasmic translation ; GO:0002181 | traceable author statement	small ribosomal subunit ; GO:0015935 | inferred from electronic annotation with InterPro:IPR005729 <newline> cytosolic small ribosomal subunit ; GO:0022627 | traceable author statement <newline> small ribosomal subunit ; GO:0015935 | non-traceable author statement	structural constituent of ribosome ; GO:0003735 | inferred from electronic annotation with InterPro:IPR001848, InterPro:IPR005729, InterPro:IPR018268 <newline> RNA binding ; GO:0003723 | inferred from electronic annotation with InterPro:IPR018268 <newline	IPR018268:Ribosomal protein S10, conserved site <newline> IPR001848:Ribosomal protein S10 <newline> IPR005729:Ribosomal protein S10, eukaryotic/archaeal <newline> IPR027486:Ribosomal protein S10 domain <newline> IPR036838:Ribosomal protein S10 domain supe
P55830	FBgn0017545	CG2168	Ribosomal protein S3A	RpS3A	40S ribosomal protein S3a OS=Drosophila melanogaster GN=RpS3A PE=1 SV=4 - [RS3A_DROME]	7.74	0	11.97	7.73	6.3	7.08	69.72	0	19.34	81.2	39.76	40.32	56.15	18.76	30.98	30.72	53.9	47.36	40.28	14.35	17.09	translation ; GO:0006412 | inferred from electronic annotation with InterPro:IPR001593, InterPro:IPR018281, InterPro:IPR027500 <newline> cytoplasmic translation ; GO:0002181 | traceable author statement	ribosome ; GO:0005840 | inferred from electronic annotation with InterPro:IPR001593, InterPro:IPR018281, InterPro:IPR027500 <newline> cytosolic small ribosomal subunit ; GO:0022627 | traceable author statement	structural constituent of ribosome ; GO:0003735 | inferred from electronic annotation with InterPro:IPR001593, InterPro:IPR018281, InterPro:IPR027500 <newline> structural constituent of ribosome ; GO:0003735 | traceable author statement	IPR018281:Ribosomal protein S3Ae, conserved site <newline> IPR001593:Ribosomal protein S3Ae <newline> IPR027500:40S ribosomal protein S1/3, eukaryotes
P55841	FBgn0017579	CG6253	Ribosomal protein L14	RpL14	60S ribosomal protein L14 OS=Drosophila melanogaster GN=RpL14 PE=1 SV=1 - [RL14_DROME]	6.21	0	0	6.2	0	14.35	28.38	0	9.16	37.09	16.92	0	20.05	17.33	13.84	15.35	22.93	20.18	17.79	11.33	9.73	translation ; GO:0006412 | inferred from electronic annotation with InterPro:IPR002784 <newline> cytoplasmic translation ; GO:0002181 | inferred by curator from GO:0022626 <newline> negative regulation of neuron apoptotic process ; GO:0043524 | inferred from mutant phenotype <newline> cytoplasmic translation ; GO:0002181 | traceable author statement <newline> ribosomal large subunit biogenesis ; …	cytosolic large ribosomal subunit ; GO:0022625 | traceable author statement <newline> cytosolic ribosome ; GO:0022626 | inferred from direct assay <newline> ribosome ; GO:0005840 | inferred from direct assay	structural constituent of ribosome ; GO:0003735 | inferred from direct assay <newline> RNA binding ; GO:0003723 | inferred from biological aspect of ancestor with PANTHER:PTN000874665 <newline> structural constituent of ribosome ; GO:0003735 | traceable a	IPR002784:Ribosomal protein L14e domain <newline> IPR008991:Translation protein SH3-like domain superfamily <newline> IPR014722:Ribosomal protein L2, domain 2
P55935	FBgn0010408	CG3395	Ribosomal protein S9	RpS9	40S ribosomal protein S9 OS=Drosophila melanogaster GN=RpS9 PE=1 SV=2 - [RS9_DROME]	0	0	0	0	0	0	22.75	0	0	11.38	0	0	0	0	0	0	11.9	0	6.42	0	0	cytoplasmic translation ; GO:0002181 | inferred by curator from GO:0022626 <newline> cytoplasmic translation ; GO:0002181 | traceable author statement <newline> positive regulation of translational fidelity ; GO:0045903 | inferred from biological aspect of ancestor with PANTHER:PTN000216478	small ribosomal subunit ; GO:0015935 | inferred from electronic annotation with InterPro:IPR005710 <newline> cytosol ; GO:0005829 | inferred from direct assay <newline> nuclear chromosome ; GO:0000228 | inferred from direct assay <newline> nucleolus ; GO:0005730 | inferred from direct assay <newline> ribosome ; GO:0005840 | inferred from direct assay <newline> cytosolic small ribosomal subunit ; …	structural constituent of ribosome ; GO:0003735 | traceable author statement <newline> rRNA binding ; GO:0019843 | inferred from biological aspect of ancestor with PANTHER:PTN000216478 <newline> structural constituent of ribosome ; GO:0003735 | inferred f	IPR018079:Ribosomal protein S4, conserved site <newline> IPR001912:Ribosomal protein S4/S9, N-terminal <newline> IPR002942:RNA-binding S4 domain <newline> IPR005710:Ribosomal protein S4/S9, eukaryotic/archaeal <newline> IPR022801:Ribosomal protein S4/S9 <
P61209	FBgn0010348	CG8385	ADP ribosylation factor at 79F	Arf79F	ADP-ribosylation factor 1 OS=Drosophila melanogaster GN=Arf79F PE=2 SV=2 - [ARF1_DROME]	6.7	0	0	5.98	6.32	9.13	8.92	0	11.72	16.97	31.71	27.33	25.7	0	36.06	42.93	36.64	16.32	24.34	0	0	synaptic vesicle endocytosis ; GO:0048488 | traceable author statement <newline> positive regulation of neuron remodeling ; GO:1904801 | inferred from mutant phenotype inferred from genetic interaction with Nrg <newline> male meiosis cytokinesis ; GO:0007112 | inferred from mutant phenotype <newline> compound eye development ; GO:0048749 | inferred from mutant phenotype <newline> post-Golgi vesic…	Golgi apparatus ; GO:0005794 | inferred from direct assay <newline> cytoplasm ; GO:0005737 | inferred from high throughput direct assay <newline> apical part of cell ; GO:0045177 | inferred from high throughput direct assay <newline> intracellular membrane-bounded organelle ; GO:0043231 | colocalizes_with inferred from direct assay <newline> Golgi stack ; GO:0005795 | inferred from direct assay <…	GTP binding ; GO:0005525 | inferred from electronic annotation with InterPro:IPR005225, InterPro:IPR006689, InterPro:IPR024156 <newline> GTPase activity ; GO:0003924 | inferred from sequence or structural similarity <newline> GTPase activity ; GO:0003924	IPR005225:Small GTP-binding protein domain <newline> IPR006689:Small GTPase superfamily, ARF/SAR type <newline> IPR024156:Small GTPase superfamily, ARF type <newline> IPR027417:P-loop containing nucleoside triphosphate hydrolase
P61851	FBgn0003462	CG11793	Superoxide dismutase 1	Sod1	Superoxide dismutase [Cu-Zn] OS=Drosophila melanogaster GN=Sod PE=1 SV=2 - [SODC_DROME]	7.16	0	0	6.95	7.17	9.5	10.65	0	6.15	10.7	13.05	9.48	0	0	0	0	8.23	11.07	12.27	0	0	oxidation-reduction process ; GO:0055114 | inferred from electronic annotation with InterPro:IPR001424, InterPro:IPR018152 <newline> superoxide metabolic process ; GO:0006801 | inferred from electronic annotation with InterPro:IPR001424 <newline> response to oxidative stress ; GO:0006979 | inferred from mutant phenotype <newline> determination of adult lifespan ; GO:0008340 | traceable author sta…	peroxisome ; GO:0005777 | inferred from sequence or structural similarity with HGNC:11179 inferred from sequence model inferred from direct assay <newline> extracellular space ; GO:0005615 | inferred from biological aspect of ancestor with PANTHER:PTN000000113 <newline> cytoplasm ; GO:0005737 | inferred from direct assay	protein homodimerization activity ; GO:0042803 | inferred from physical interaction with Sod1 <newline> superoxide dismutase activity ; GO:0004784 | inferred from mutant phenotype <newline> antioxidant activity ; GO:0016209 | non-traceable author statemen	IPR018152:Superoxide dismutase, copper/zinc, binding site <newline> IPR001424:Superoxide dismutase, copper/zinc binding domain <newline> IPR036423:Superoxide dismutase-like, copper/zinc binding domain superfamily <newline> IPR024134:Superoxide dismutase (
P80455	FBgn0260441	CG11271			40S ribosomal protein S12 OS=Drosophila melanogaster GN=RpS12 PE=1 SV=2 - [RS12_DROME]	0	0	0	0	0	0	0	0	0	5.38	0	0	0	0	0	0	0	0	0	0	0	translation ; GO:0006412 | inferred from electronic annotation with InterPro:IPR000530 <newline> cytoplasmic translation ; GO:0002181 | traceable author statement	ribosome ; GO:0005840 | inferred from electronic annotation with InterPro:IPR000530 <newline> cytosolic small ribosomal subunit ; GO:0022627 | traceable author statement	structural constituent of ribosome ; GO:0003735 | inferred from electronic annotation with InterPro:IPR000530 <newline> structural constituent of ribosome ; GO:0003735 | traceable author statement	IPR000530:Ribosomal protein S12e <newline> IPR004038:Ribosomal protein L7Ae/L30e/S12e/Gadd45 <newline> IPR029064:50S ribosomal protein L30e-like
P82147	FBgn0011296	CG4533	lethal (2) essential for life	l(2)efl	Protein lethal(2)essential for life OS=Drosophila melanogaster GN=l(2)efl PE=1 SV=1 - [L2EFL_DROME]	0	0	5.84	0	0	0	9.74	0	58.24	11.03	39.98	38.24	37.55	10.11	43.54	44.39	55.07	22.55	0	0	0	chaperone-mediated protein folding ; GO:0061077 | inferred from sequence model <newline> sarcomere organization ; GO:0045214 | inferred from mutant phenotype <newline> protein refolding ; GO:0042026 | inferred from direct assay <newline> response to heat ; GO:0009408 | inferred from direct assay <newline> regulation of translational initiation by eIF2 alpha phosphorylation ; GO:0010998 | inferred…	Z disc ; GO:0030018 | inferred from direct assay <newline> perinuclear region of cytoplasm ; GO:0048471 | inferred from direct assay	unfolded protein binding ; GO:0051082 | inferred from sequence model	IPR001436:Alpha crystallin/Heat shock protein <newline> IPR002068:Alpha crystallin/Hsp20 domain <newline> IPR008978:HSP20-like chaperone <newline> IPR031107:Small heat shock protein HSP20
P84029	FBgn0284248	CG17903	Cytochrome c proximal	Cyt-c-p	Cytochrome c-2 OS=Drosophila melanogaster GN=Cyt-c-p PE=1 SV=2 - [CYC2_DROME]	11.88	0	0	12.22	11.29	6.24	8.79	0	4.7	8.53	15.52	15.23	13.82	0	8.24	5.82	15.49	14.33	19.91	0	0	positive regulation of cysteine-type endopeptidase activity involved in apoptotic process ; GO:0043280 | inferred from biological aspect of ancestor with PANTHER:PTN000943712 <newline> oxidative phosphorylation ; GO:0006119 | inferred from sequence or structural similarity with SGD:S000003809 <newline> mitochondrial electron transport, cytochrome c to oxygen ; GO:0006123 | inferred from biologica…	mitochondrial inner membrane ; GO:0005743 | inferred from sequence or structural similarity with SGD:S000003809 <newline> cytosol ; GO:0005829 | inferred from direct assay <newline> mitochondrion ; GO:0005739 | inferred from direct assay <newline> mitochondrial intermembrane space ; GO:0005758 | inferred from biological aspect of ancestor with PANTHER:PTN000238899	heme binding ; GO:0020037 | inferred from electronic annotation with InterPro:IPR002327, InterPro:IPR009056 <newline> electron transfer activity ; GO:0009055 | inferred from direct assay	IPR002327:Cytochrome c, class IA/ IB <newline> IPR009056:Cytochrome c-like domain <newline> IPR036909:Cytochrome c-like domain superfamily
P84040	FBgn0001200		Histone H4	His4	Histone H4 OS=Drosophila melanogaster GN=His4 PE=1 SV=2 - [H4_DROME]	0	0	0	0	0	5.23	0	0	38.17	5.11	70.48	70.33	21.16	0	7.99	7.39	25.62	12.38	4.88	15.18	25.93
P84051	FBgn0001196		Histone H2A	His2A	Histone H2A OS=Drosophila melanogaster GN=His2A PE=1 SV=2 - [H2A_DROME]	0	0	0	0	0	31.22	0	0	80.46	0	88.52	94.33	52.91	0	11.85	12.78	23.47	30.48	25.57	0	0
P91938	FBgn0020653	CG2151	Thioredoxin reductase-1	Trxr-1	Thioredoxin reductase 1, mitochondrial OS=Drosophila melanogaster GN=Trxr-1 PE=1 SV=2 - [TRXR1_DROME]	0	0	0	0	0	7.21	13.25	0	0	12.33	10.32	5.29	0	0	20.34	20.34	10.65	0	15.86	0	0	oxidation-reduction process ; GO:0055114 | inferred from electronic annotation with InterPro:IPR004099, InterPro:IPR012999, InterPro:IPR016156, InterPro:IPR023753 <newline> response to oxygen radical ; GO:0000305 | inferred from biological aspect of ancestor with PANTHER:PTN000530450 <newline> response to hypoxia ; GO:0001666 | inferred from mutant phenotype <newline> determination of adult lifes…	cytoplasm ; GO:0005737 | inferred from direct assay <newline> mitochondrion ; GO:0005739 | inferred from direct assay <newline> cytosol ; GO:0005829 | inferred from direct assay	flavin adenine dinucleotide binding ; GO:0050660 | inferred from electronic annotation with InterPro:IPR016156 <newline> glutathione-disulfide reductase activity ; GO:0004362 | NOT inferred from direct assay <newline> antioxidant activity ; GO:0016209 | i	IPR004099:Pyridine nucleotide-disulphide oxidoreductase, dimerisation domain <newline> IPR006338:Thioredoxin/glutathione reductase selenoprotein <newline> IPR012999:Pyridine nucleotide-disulphide oxidoreductase, class I, active site <newline> IPR016156:FA
P92177	FBgn0020238	CG31196	14-3-3epsilon	14-3-3epsilon	14-3-3 protein epsilon OS=Drosophila melanogaster GN=14-3-3epsilon PE=1 SV=2 - [1433E_DROME]	0	0	0	0	0	0	13.67	0	0	16.87	9.08	0	19.07	4.77	0	0	18.26	23.88	9.82	0	0	pole cell migration ; GO:0007280 | inferred from mutant phenotype <newline> determination of adult lifespan ; GO:0008340 | inferred from mutant phenotype <newline> DNA damage checkpoint ; GO:0000077 | inferred from mutant phenotype <newline> positive regulation of Ras protein signal transduction ; GO:0046579 | inferred from genetic interaction with Ras85D <newline> DNA damage checkpoint ; GO:0000…	nucleus ; GO:0005634 | inferred from direct assay <newline> germline ring canal ; GO:0045172 | inferred from direct assay <newline> nucleoplasm ; GO:0005654 | inferred from direct assay <newline> centrosome ; GO:0005813 | inferred from direct assay <newline> plasma membrane ; GO:0005886 | inferred from direct assay <newline> cytoplasm ; GO:0005737 | inferred from direct assay <newline> chromosome…	protein domain specific binding ; GO:0019904 | inferred from electronic annotation with InterPro:IPR000308 <newline> protein binding ; GO:0005515 | inferred from physical interaction with UniProtKB:Q45VV3 <newline> phosphoserine residue binding ; GO:00508	IPR000308:14-3-3 protein <newline> IPR023409:14-3-3 protein, conserved site <newline> IPR023410:14-3-3 domain <newline> IPR036815:14-3-3 domain superfamily
P92192	FBgn0020644	CG32400	Lcp65Ab1	Lcp65Ab1	Larval cuticle protein 5 OS=Drosophila melanogaster GN=Lcp65Ab1 PE=1 SV=1 - [LCP5_DROME]	15.23	0	0	0	15.38	0	0	0	0	0	9.34	5.01	0	0	0	0	6.58	6.27	0	0	0	larval chitin-based cuticle development ; GO:0008363 | non-traceable author statement <newline> chitin-based cuticle development ; GO:0040003 | inferred from sequence model	extracellular region ; GO:0005576 | non-traceable author statement <newline> extracellular matrix ; GO:0031012 | inferred from sequence model	structural constituent of chitin-based larval cuticle ; GO:0008010 | inferred from sequence or structural similarity <newline> structural constituent of chitin-based larval cuticle ; GO:0008010 | non-traceable author statement <newline> structural constit	IPR000618:Insect cuticle protein
P92201	FBgn0020638	CG10530	Lcp65Ag1	Lcp65Ag1	Larval cuticle protein 8 OS=Drosophila melanogaster GN=Lcp65Ag1 PE=1 SV=1 - [LCP8_DROME]	7.43	0	0	7.1	5.26	0	0	0	0	0	6.83	0	0	0	0	0	0	0	0	0	0	larval chitin-based cuticle development ; GO:0008363 | non-traceable author statement <newline> chitin-based cuticle development ; GO:0040003 | inferred from sequence model	extracellular region ; GO:0005576 | non-traceable author statement <newline> extracellular matrix ; GO:0031012 | inferred from sequence model	structural constituent of cuticle ; GO:0042302 | inferred from electronic annotation with InterPro:IPR000618 <newline> structural constituent of chitin-based larval cuticle ; GO:0008010 | inferred from sequence or structural similarity <newline> structura	IPR000618:Insect cuticle protein <newline> IPR031311:Chitin-binding type R&R consensus
Q01604	FBgn0250906	CG3127	Phosphoglycerate kinase	Pgk	Phosphoglycerate kinase OS=Drosophila melanogaster GN=Pgk PE=2 SV=2 - [PGK_DROME]	8.58	0	0	7.24	7.12	0	8.54	0	0	17.69	28.01	25.87	23.25	0	16.81	13.44	45.23	5.05	5.54	0	0	chemical synaptic transmission ; GO:0007268 | inferred from direct assay <newline> phosphorylation ; GO:0016310 | inferred from sequence or structural similarity with UniProtKB:P41759 <newline> somatic muscle development ; GO:0007525 | inferred from mutant phenotype <newline> myoblast fusion ; GO:0007520 | inferred from mutant phenotype <newline> glycolytic process ; GO:0006096 | inferred from se…	M band ; GO:0031430 | inferred from direct assay <newline> Z disc ; GO:0030018 | inferred from direct assay	ATP binding ; GO:0005524 | inferred from sequence or structural similarity with UniProtKB:P00559 <newline> phosphoglycerate kinase activity ; GO:0004618 | inferred from sequence or structural similarity with SGD:S000000605 <newline> phosphoglycerate kinas	IPR015824:Phosphoglycerate kinase, N-terminal <newline> IPR015911:Phosphoglycerate kinase, conserved site <newline> IPR001576:Phosphoglycerate kinase <newline> IPR036043:Phosphoglycerate kinase superfamily
Q02748	FBgn0001942	CG9075	eukaryotic translation initiation factor 4A	eIF4A	Eukaryotic initiation factor 4A OS=Drosophila melanogaster GN=eIF-4a PE=1 SV=3 - [IF4A_DROME]	0	0	9.5	0	0	13.59	16.2	0	0	32.26	20.67	17.35	11.24	17.75	25.29	22.84	22.86	9.16	18.31	0	0	regulation of alternative mRNA splicing, via spliceosome ; GO:0000381 | inferred from mutant phenotype <newline> germ-line stem cell population maintenance ; GO:0030718 | inferred from mutant phenotype <newline> oogenesis ; GO:0048477 | inferred from mutant phenotype <newline> mitotic cell cycle ; GO:0000278 | inferred from mutant phenotype <newline> translational initiation ; GO:0006413 | inferr…	eukaryotic translation initiation factor 4F complex ; GO:0016281 | inferred from sequence or structural similarity <newline> nucleus ; GO:0005634 | inferred by curator from GO:0000381 <newline> nucleolus ; GO:0005730 | inferred from biological aspect of ancestor with PANTHER:PTN000618218 <newline> nucleus ; GO:0005634 | inferred from direct assay <newline> cytosol ; GO:0005829 | inferred from seq…	nucleic acid binding ; GO:0003676 | inferred from electronic annotation with InterPro:IPR011545 <newline> ATP binding ; GO:0005524 | inferred from electronic annotation with InterPro:IPR011545 <newline> RNA helicase activity ; GO:0003724 | inferred from s	IPR000629:ATP-dependent RNA helicase DEAD-box, conserved site <newline> IPR001650:Helicase, C-terminal <newline> IPR011545:DEAD/DEAH box helicase domain <newline> IPR014001:Helicase superfamily 1/2, ATP-binding domain <newline> IPR014014:RNA helicase, DEA
Q03334	FBgn0010265	CG13389	Ribosomal protein S13	RpS13	40S ribosomal protein S13 OS=Drosophila melanogaster GN=RpS13 PE=1 SV=3 - [RS13_DROME]	0	0	0	0	0	9.16	19.36	0	4.54	19.65	46.66	45.38	15.57	0	10.58	0	23.64	12.37	15.41	0	0	translation ; GO:0006412 | inferred from electronic annotation with InterPro:IPR000589, InterPro:IPR012606 <newline> cytoplasmic translation ; GO:0002181 | inferred by curator from GO:0022626 <newline> cytoplasmic translation ; GO:0002181 | traceable author statement	cytosolic ribosome ; GO:0022626 | inferred from direct assay <newline> cytoplasm ; GO:0005737 | inferred from direct assay <newline> ribosome ; GO:0005840 | inferred from direct assay <newline> nuclear chromosome ; GO:0000228 | inferred from direct assay <newline> nucleolus ; GO:0005730 | inferred from direct assay <newline> cytosolic small ribosomal subunit ; GO:0022627 | traceable author statem…	structural constituent of ribosome ; GO:0003735 | inferred from direct assay <newline> structural constituent of ribosome ; GO:0003735 | traceable author statement <newline> small ribosomal subunit rRNA binding ; GO:0070181 | inferred from biological aspe	IPR000589:Ribosomal protein S15 <newline> IPR009068:S15/NS1, RNA-binding <newline> IPR012606:Ribosomal protein S13/S15, N-terminal <newline> IPR023029:Ribosomal protein S15P
Q03427	FBgn0010397	CG10119	Lamin C	LamC	Lamin-C OS=Drosophila melanogaster GN=LamC PE=1 SV=2 - [LAMC_DROME]	0	0	0	0	0	0	0	0	17.05	0	10.27	5.19	0	0	0	0	5.21	0	0	0	0	muscle tissue morphogenesis ; GO:0060415 | inferred from mutant phenotype <newline> male meiosis cytokinesis ; GO:0007112 | inferred from mutant phenotype <newline> chromatin silencing ; GO:0006342 | inferred from direct assay <newline> tendon development ; GO:0035989 | inferred from mutant phenotype <newline> nuclear pore distribution ; GO:0031081 | inferred from mutant phenotype <newline> regul…	lamin filament ; GO:0005638 | non-traceable author statement <newline> lamin filament ; GO:0005638 | inferred from direct assay <newline> spindle envelope ; GO:0070732 | inferred from direct assay <newline> nuclear lamina ; GO:0005652 | inferred from direct assay <newline> nuclear envelope ; GO:0005635 | colocalizes_with inferred from direct assay <newline> nuclear periphery ; GO:0034399 | inferr…	structural molecule activity ; GO:0005198 | inferred from mutant phenotype	IPR001322:Lamin tail domain <newline> IPR001664:Intermediate filament protein <newline> IPR036415:Lamin tail domain superfamily
Q05825	FBgn0010217	CG11154	ATP synthase, beta subunit	ATPsynbeta	ATP synthase subunit beta, mitochondrial OS=Drosophila melanogaster GN=ATPsynbeta PE=1 SV=3 - [ATPB_DROME]	285.56	31.45	38.03	140.28	101.24	198.76	168.32	17.9	66.96	203.51	171.79	164.79	98.15	48.91	233.17	292.73	358.29	237.39	174.17	26.28	31.82	regulation of glucose metabolic process ; GO:0010906 | inferred from mutant phenotype <newline> lateral inhibition ; GO:0046331 | inferred from mutant phenotype <newline> ATP synthesis coupled proton transport ; GO:0015986 | inferred from sequence or structural similarity with SGD:S000003882 <newline> proton transport ; GO:0015992 | inferred from sequence or structural similarity with UniProtKB:P…	mitochondrion ; GO:0005739 | inferred from direct assay <newline> mitochondrial proton-transporting ATP synthase complex, catalytic core F(1) ; GO:0000275 | inferred from sequence or structural similarity with UniProtKB:P06576	ATP binding ; GO:0005524 | inferred from electronic annotation with InterPro:IPR000194, InterPro:IPR020003 <newline> proton-transporting ATP synthase activity, rotational mechanism ; GO:0046933 | contributes_to inferred from sequence or structural similar	IPR000194:ATPase, F1/V1/A1 complex, alpha/beta subunit, nucleotide-binding domain <newline> IPR003593:AAA+ ATPase domain <newline> IPR004100:ATPase, F1/V1/A1 complex, alpha/beta subunit, N-terminal domain <newline> IPR005722:ATP synthase, F1 complex, beta
Q06559	FBgn0002622	CG6779	Ribosomal protein S3	RpS3	40S ribosomal protein S3 OS=Drosophila melanogaster GN=RpS3 PE=1 SV=1 - [RS3_DROME]	12.3	0	0	12.98	13.72	6.37	40.01	0	7.92	48.97	24.15	23.32	26.87	10.35	23.21	21.24	27.68	29.63	21.51	0	0	translation ; GO:0006412 | inferred from electronic annotation with InterPro:IPR001351, InterPro:IPR005703 <newline> DNA repair ; GO:0006281 | inferred from genetic interaction with EchoBASE:EB0325 inferred from genetic interaction with EchoBASE:EB0645,EchoBASE:EB1066 <newline> mitotic cell cycle ; GO:0000278 | inferred from mutant phenotype <newline> negative regulation of neuron apoptotic proce…	small ribosomal subunit ; GO:0015935 | inferred from electronic annotation with InterPro:IPR005703 <newline> nuclear matrix ; GO:0016363 | inferred from direct assay <newline> cytosolic small ribosomal subunit ; GO:0022627 | traceable author statement <newline> ribosome ; GO:0005840 | inferred from direct assay <newline> nucleus ; GO:0005634 | inferred from direct assay <newline> cytosolic riboso…	RNA binding ; GO:0003723 | inferred from electronic annotation with InterPro:IPR004044, InterPro:IPR009019 <newline> oxidized purine nucleobase lesion DNA N-glycosylase activity ; GO:0008534 | inferred from direct assay <newline> DNA-(apurinic or apyrimid	IPR018280:Ribosomal protein S3, conserved site <newline> IPR001351:Ribosomal protein S3, C-terminal <newline> IPR004044:K Homology domain, type 2 <newline> IPR005703:Ribosomal protein S3, eukaryotic/archaeal <newline> IPR009019:K homology domain superfami
Q0E924	FBgn0010551	CG15081	Prohibitin 2	Phb2	LD46344p OS=Drosophila melanogaster GN=Phb2 PE=1 SV=2 - [Q0E924_DROME]	6.11	0	0	5.4	6.89	0	0	0	0	0	0	0	0	0	0	0	12.06	0	0	21.26	27.42	-	membrane ; GO:0016020 | inferred from electronic annotation with InterPro:IPR000163 <newline> mitochondrion ; GO:0005739 | inferred from direct assay	-	IPR000163:Prohibitin <newline> IPR001107:Band 7 domain <newline> IPR036013:Band 7/SPFH domain superfamily
Q0E9B6	FBgn0033699	CG8857	Ribosomal protein S11	RpS11	40S ribosomal protein S11 OS=Drosophila melanogaster GN=RpS11 PE=1 SV=1 - [RS11_DROME]	0	0	0	0	0	0	8.52	0	0	8.03	6.39	0	0	0	0	0	0	0	0	0	0	translation ; GO:0006412 | inferred from electronic annotation with InterPro:IPR000266, InterPro:IPR019979 <newline> cytoplasmic translation ; GO:0002181 | traceable author statement	ribosome ; GO:0005840 | inferred from electronic annotation with InterPro:IPR000266, InterPro:IPR019979 <newline> cytoplasm ; GO:0005737 | inferred from direct assay <newline> nucleolus ; GO:0005730 | inferred from direct assay <newline> cytosolic small ribosomal subunit ; GO:0022627 | traceable author statement <newline> nuclear chromosome ; GO:0000228 | inferred from direct assay	structural constituent of ribosome ; GO:0003735 | inferred from electronic annotation with InterPro:IPR000266, InterPro:IPR019979 <newline> structural constituent of ribosome ; GO:0003735 | traceable author statement	IPR000266:Ribosomal protein S17/S11 <newline> IPR012340:Nucleic acid-binding, OB-fold <newline> IPR028333:Ribosomal protein S17, archaeal/eukaryotic <newline> IPR019979:Ribosomal protein S17, conserved site <newline> IPR032440:40S ribosomal protein S11, N
Q0KHZ6	FBgn0039697	CG7834	-	CG7834	CG7834, isoform A OS=Drosophila melanogaster GN=CG7834 PE=1 SV=1 - [Q0KHZ6_DROME]	14.69	0	7.95	11.43	16.37	12.87	14.86	0	12.93	15.58	24.53	24.35	16.94	14.16	19.4	17.28	23.51	21.71	8.31	0	0	oxidative phosphorylation ; GO:0006119 | inferred from sequence or structural similarity with UniProtKB:P13803 <newline> negative regulation of neuroblast proliferation ; GO:0007406 | inferred from mutant phenotype <newline> oxidation-reduction process ; GO:0055114 | inferred from biological aspect of ancestor with PANTHER:PTN000480317	cytosol ; GO:0005829 | inferred from biological aspect of ancestor with PANTHER:PTN000480375 <newline> mitochondrion ; GO:0005739 | inferred from direct assay <newline> mitochondrial electron transfer flavoprotein complex ; GO:0017133 | inferred from sequence or structural similarity with UniProtKB:P38117	electron transfer activity ; GO:0009055 | inferred from sequence or structural similarity with UniProtKB:P38117 <newline> electron transfer activity ; GO:0009055 | inferred from biological aspect of ancestor with PANTHER:PTN000480317	IPR000049:Electron transfer flavoprotein, beta-subunit, conserved site <newline> IPR012255:Electron transfer flavoprotein, beta subunit <newline> IPR014729:Rossmann-like alpha/beta/alpha sandwich fold <newline> IPR014730:Electron transfer flavoprotein, al
Q23997	FBgn0013763	CG5210	Imaginal disc growth factor 6	Idgf6	Chitinase-like protein CG5210 OS=Drosophila melanogaster GN=CG5210 PE=1 SV=2 - [C5210_DROME]	0	0	0	0	0	0	0	0	0	0	21.19	14.24	15.38	7.34	23.16	27.37	19.56	0	10.03	0	0	carbohydrate metabolic process ; GO:0005975 | inferred from electronic annotation with InterPro:IPR001223, InterPro:IPR013781 <newline> ecdysis, chitin-based cuticle ; GO:0018990 | inferred from mutant phenotype <newline> chitin-based cuticle development ; GO:0040003 | inferred from mutant phenotype <newline> wound healing ; GO:0042060 | inferred from mutant phenotype <newline> chitin catabolic p…	extracellular region ; GO:0005576 | inferred from direct assay <newline> extracellular space ; GO:0005615 | inferred from direct assay	chitinase activity ; GO:0004568 | NOT inferred from direct assay <newline> chitin binding ; GO:0008061 | inferred from direct assay <newline> chitinase activity ; GO:0004568 | non-traceable author statement <newline> imaginal disc growth factor receptor b	IPR001223:Glycoside hydrolase family 18, catalytic domain <newline> IPR011583:Chitinase II <newline> IPR017853:Glycoside hydrolase superfamily <newline> IPR029070:Chitinase insertion domain superfamily <newline> IPR015520:Imaginal disc growth factor
Q24117	FBgn0011760	CG6998	cut up	ctp	Dynein light chain 1, cytoplasmic OS=Drosophila melanogaster GN=ctp PE=1 SV=1 - [DYL1_DROME]	0	0	0	0	0	0	0	0	0	0	8.34	0	0	0	0	0	0	0	0	0	0	sperm individualization ; GO:0007291 | inferred from mutant phenotype <newline> establishment of mitotic spindle orientation ; GO:0000132 | inferred from mutant phenotype <newline> spermatid nucleus elongation ; GO:0007290 | inferred from mutant phenotype <newline> microtubule anchoring at centrosome ; GO:0034454 | inferred from mutant phenotype <newline> imaginal disc-derived wing morphogenesis …	cytoplasm ; GO:0005737 | inferred from direct assay <newline> cytoplasmic dynein complex ; GO:0005868 | inferred from direct assay <newline> centriole ; GO:0005814 | inferred from direct assay <newline> dynein complex ; GO:0030286 | inferred from direct assay <newline> dynein complex ; GO:0030286 | inferred from sequence or structural similarity	dynein light intermediate chain binding ; GO:0051959 | inferred from direct assay <newline> protein binding ; GO:0005515 | inferred from physical interaction with UniProtKB:Q9V9Y9 <newline> protein homodimerization activity ; GO:0042803 | inferred from di	IPR001372:Dynein light chain, type 1/2 <newline> IPR019763:Dynein light chain, type 1/2, conserved site <newline> IPR037177:Dynein light chain superfamily
Q24186	FBgn0002590	CG8922	Ribosomal protein S5a	RpS5a	40S ribosomal protein S5a OS=Drosophila melanogaster GN=RpS5a PE=1 SV=1 - [RS5A_DROME]	0	0	0	0	0	0	19.04	0	0	19.96	20.6	16.38	31.48	0	15.74	17.26	18.63	11.82	0	0	0	translation ; GO:0006412 | inferred from electronic annotation with InterPro:IPR000235, InterPro:IPR005716, InterPro:IPR020606 <newline> cytoplasmic translation ; GO:0002181 | traceable author statement <newline> ribosomal small subunit assembly ; GO:0000028 | inferred from biological aspect of ancestor with PANTHER:PTN000128889 <newline> cytoplasmic translation ; GO:0002181 | inferred by curator…	small ribosomal subunit ; GO:0015935 | inferred from electronic annotation with InterPro:IPR005716 <newline> ribosome ; GO:0005840 | inferred from direct assay <newline> cytoplasm ; GO:0005737 | inferred from direct assay <newline> cytosolic ribosome ; GO:0022626 | inferred from direct assay <newline> nucleolus ; GO:0005730 | inferred from direct assay <newline> nuclear chromosome ; GO:0000228 | …	structural constituent of ribosome ; GO:0003735 | inferred from direct assay <newline> rRNA binding ; GO:0019843 | inferred from biological aspect of ancestor with PANTHER:PTN000128889 <newline> structural constituent of ribosome ; GO:0003735 | traceable	IPR000235:Ribosomal protein S5/S7 <newline> IPR005716:Ribosomal protein S5/S7, eukaryotic/archaeal <newline> IPR020606:Ribosomal protein S7, conserved site <newline> IPR023798:Ribosomal protein S7 domain <newline> IPR036823:Ribosomal protein S7 domain sup
Q24251	FBgn0016120	CG6030	ATP synthase, subunit D	ATPsynD	ATP synthase subunit d, mitochondrial OS=Drosophila melanogaster GN=ATPsynD PE=2 SV=2 - [ATP5H_DROME]	17.32	0	0	19.24	18.13	5.3	5.86	0	5.12	5.71	8.8	0	0	0	18.81	19.24	31.78	21.2	0	0	0	determination of adult lifespan ; GO:0008340 | inferred from mutant phenotype <newline> ATP synthesis coupled proton transport ; GO:0015986 | inferred from sequence or structural similarity with SGD:S000001499 <newline> response to oxidative stress ; GO:0006979 | inferred from mutant phenotype <newline> ATP synthesis coupled proton transport ; GO:0015986 | inferred from biological aspect of ances…	mitochondrial proton-transporting ATP synthase, stator stalk ; GO:0000274 | inferred from biological aspect of ancestor with PANTHER:PTN000294648 <newline> mitochondrial proton-transporting ATP synthase complex, coupling factor F(o) ; GO:0000276 | inferred from sequence or structural similarity with UniProtKB:O75947 <newline> mitochondrion ; GO:0005739 | inferred from direct assay	proton-transporting ATP synthase activity, rotational mechanism ; GO:0046933 | contributes_to inferred from biological aspect of ancestor with PANTHER:PTN000294648 <newline> proton-transporting ATP synthase activity, rotational mechanism ; GO:0046933 | co	IPR008689:ATP synthase, F0 complex, subunit D, mitochondrial <newline> IPR036228:ATP synthase, F0 complex, subunit D superfamily, mitochondrial
Q24388	FBgn0002565	CG6806	Larval serum protein 2	Lsp2	Larval serum protein 2 OS=Drosophila melanogaster GN=Lsp2 PE=2 SV=2 - [LSP2_DROME]	14.21	61.43	189.64	0	0	0	0	0	175.49	0	834.24	714.24	698.51	256.07	517.61	723.72	664.14	214.03	5.53	0	0	motor neuron axon guidance ; GO:0008045 | inferred from mutant phenotype <newline> synaptic target inhibition ; GO:0016201 | inferred from mutant phenotype	larval serum protein complex ; GO:0005616 | inferred from direct assay	-	IPR000896:Hemocyanin/hexamerin middle domain <newline> IPR005203:Hemocyanin, C-terminal <newline> IPR005204:Hemocyanin, N-terminal <newline> IPR008922:Uncharacterised domain, di-copper centre <newline> IPR013788:Hemocyanin/hexamerin <newline> IPR014756:Im
Q24439	FBgn0016691	CG4307	ATP synthase, oligomycin sensitivity conferring protein	ATPsynO	ATP synthase subunit O, mitochondrial OS=Drosophila melanogaster GN=ATPsynO PE=2 SV=2 - [ATPO_DROME]	31.66	0	0	31.72	29.24	12.48	22.08	0	0	21.84	23.86	24.22	0	0	47.72	29.83	57.58	35	31.06	0	0	proton transport ; GO:0015992 | inferred from sequence or structural similarity with UniProtKB:P48047 <newline> mitochondrial ATP synthesis coupled proton transport ; GO:0042776 | inferred from sequence or structural similarity with HGNC:850	mitochondrion ; GO:0005739 | inferred from direct assay <newline> mitochondrial proton-transporting ATP synthase, central stalk ; GO:0005756 | inferred from sequence or structural similarity with UniProtKB:P48047	proton-transporting ATP synthase activity, rotational mechanism ; GO:0046933 | contributes_to inferred from sequence or structural similarity with SGD:S000002706	IPR000711:ATPase, OSCP/delta subunit <newline> IPR026015:F1F0 ATP synthase OSCP/delta subunit, N-terminal domain superfamily
Q24560	FBgn0284243	CG9277	beta-Tubulin at 56D	betaTub56D	Tubulin beta-1 chain OS=Drosophila melanogaster GN=betaTub56D PE=1 SV=2 - [TBB1_DROME]	72.12	8.16	29.35	60	65.24	208	121.65	22.14	37.31	155.9	133.5	0	130.16	33.87	125.55	172.83	137.05	73.02	56.98	0	0	microtubule-based process ; GO:0007017 | inferred from electronic annotation with InterPro:IPR000217, InterPro:IPR002453, InterPro:IPR017975 <newline> muscle attachment ; GO:0016203 | traceable author statement	microtubule ; GO:0005874 | non-traceable author statement <newline> microtubule ; GO:0005874 | inferred from direct assay <newline> microtubule ; GO:0005874 | inferred from sequence or structural similarity <newline> cytoplasm ; GO:0005737 | inferred from direct assay <newline> neuromuscular junction ; GO:0031594 | <newline> microtubule ; GO:0005874 |	GTPase activity ; GO:0003924 | inferred from electronic annotation with InterPro:IPR003008, InterPro:IPR008280 <newline> GTP binding ; GO:0005525 | inferred from electronic annotation with InterPro:IPR002453, InterPro:IPR008280, InterPro:IPR017975 <newlin	IPR000217:Tubulin <newline> IPR002453:Beta tubulin <newline> IPR003008:Tubulin/FtsZ, GTPase domain <newline> IPR008280:Tubulin/FtsZ, C-terminal <newline> IPR017975:Tubulin, conserved site <newline> IPR018316:Tubulin/FtsZ, 2-layer sandwich domain <newline>
Q27331	FBgn0263598	CG3762	Vacuolar H[+] ATPase 68 kDa subunit 2	Vha68-2	V-type proton ATPase catalytic subunit A isoform 2 OS=Drosophila melanogaster GN=Vha68-2 PE=1 SV=2 - [VATA2_DROME]	42.08	0	0	43.24	41.13	0	107.31	0	18.46	166.41	42.97	43.24	59.66	35.99	42.98	43.83	94.45	35.21	40.39	0	0	ATP metabolic process ; GO:0046034 | inferred from electronic annotation with InterPro:IPR004100, InterPro:IPR022878 <newline> ATP hydrolysis coupled proton transport ; GO:0015991 | inferred from electronic annotation with InterPro:IPR000793, InterPro:IPR005725 <newline> lumen formation, open tracheal system ; GO:0035149 | inferred from mutant phenotype <newline> endosomal lumen acidification ; G…	plasma membrane proton-transporting V-type ATPase complex ; GO:0033181 | inferred from mutant phenotype <newline> plasma membrane ; GO:0005886 | inferred from direct assay <newline> vacuolar proton-transporting V-type ATPase, V1 domain ; GO:0000221 | inferred from sequence or structural similarity with SGD:S000002344 <newline> lysosomal membrane ; GO:0005765 | inferred from biological aspect of a…	ATP binding ; GO:0005524 | inferred from electronic annotation with InterPro:IPR000194, InterPro:IPR020003 <newline> proton-transporting ATPase activity, rotational mechanism ; GO:0046961 | contributes_to inferred by curator from GO:0033181 <newline> prot	IPR024034:ATPase, F1/V1 complex, beta/alpha subunit, C-terminal <newline> IPR000194:ATPase, F1/V1/A1 complex, alpha/beta subunit, nucleotide-binding domain <newline> IPR004100:ATPase, F1/V1/A1 complex, alpha/beta subunit, N-terminal domain <newline> IPR00
Q27580	FBgn0014455	CG11654	Adenosylhomocysteinase	Ahcy	Adenosylhomocysteinase OS=Drosophila melanogaster GN=Ahcy13 PE=2 SV=2 - [SAHH_DROME]	0	0	0	0	0	0	0	0	0	0	0	0	0	0	13.32	11.33	0	0	0	0	0	one-carbon metabolic process ; GO:0006730 | inferred from electronic annotation with InterPro:IPR000043, InterPro:IPR020082 <newline> S-adenosylhomocysteine catabolic process ; GO:0019510 | inferred from electronic annotation with InterPro:IPR000043 <newline> S-adenosylmethionine cycle ; GO:0033353 | inferred from biological aspect of ancestor with PANTHER:PTN000602759	cytosol ; GO:0005829 | inferred from biological aspect of ancestor with PANTHER:PTN000602759	NAD binding ; GO:0051287 | inferred from electronic annotation with InterPro:IPR000043 <newline> adenosylhomocysteinase activity ; GO:0004013 | inferred from biological aspect of ancestor with PANTHER:PTN000602759 <newline> adenosylhomocysteinase activity	IPR000043:Adenosylhomocysteinase-like <newline> IPR015878:S-adenosyl-L-homocysteine hydrolase, NAD binding domain <newline> IPR020082:S-adenosyl-L-homocysteine hydrolase, conserved site <newline> IPR034373:Adenosylhomocysteinase <newline> IPR036291:NAD(P)
Q2QBM1	FBgn0002719	CG10120	Malic enzyme	Men	Malic enzyme OS=Drosophila melanogaster GN=Men PE=1 SV=1 - [Q2QBM1_DROME]	0	0	0	0	0	8.17	12.16	0	0	22.44	16.5	13.23	19.47	0	0	0	10.27	5.8	16.47	0	0	oxidation-reduction process ; GO:0055114 | inferred from electronic annotation with InterPro:IPR001891, InterPro:IPR012301, InterPro:IPR012302, InterPro:IPR015884 <newline> malate metabolic process ; GO:0006108 | inferred from mutant phenotype <newline> pyruvate metabolic process ; GO:0006090 | inferred from biological aspect of ancestor with PANTHER:PTN000601050 <newline> sleep ; GO:0030431 | in…	cytosol ; GO:0005829 | inferred from direct assay <newline> mitochondrion ; GO:0005739 | inferred from biological aspect of ancestor with PANTHER:PTN001157886	NAD binding ; GO:0051287 | inferred from electronic annotation with InterPro:IPR012302 <newline> malate dehydrogenase (decarboxylating) (NAD+) activity ; GO:0004471 | inferred from electronic annotation with InterPro:IPR001891, InterPro:IPR012301, InterPr	IPR001891:Malic oxidoreductase <newline> IPR012301:Malic enzyme, N-terminal domain <newline> IPR012302:Malic enzyme, NAD-binding <newline> IPR015884:Malic enzyme, conserved site <newline> IPR037062:Malic enzyme, N-terminal domain superfamily <newline> IPR
Q3YMU0	FBgn0033663	CG8983	Endoplasmic reticulum p60	ERp60	Protein disulfide-isomerase (Fragment) OS=Drosophila melanogaster GN=ERp60 PE=1 SV=1 - [Q3YMU0_DROME]	18.1	0	13.49	18.33	18.24	35.09	42.63	0	18.81	51.05	48.31	46.24	20.24	10.89	64.28	68.94	57.52	10.37	30.38	0	0	cell redox homeostasis ; GO:0045454 | inferred from electronic annotation with InterPro:IPR013766, InterPro:IPR017937 <newline> response to endoplasmic reticulum stress ; GO:0034976 | inferred from biological aspect of ancestor with PANTHER:PTN000432607 <newline> protein folding ; GO:0006457 | inferred from biological aspect of ancestor with PANTHER:PTN000432607	endoplasmic reticulum ; GO:0005783 | inferred from biological aspect of ancestor with PANTHER:PTN000432607 <newline> endomembrane system ; GO:0012505 | inferred from direct assay	protein disulfide isomerase activity ; GO:0003756 | inferred from biological aspect of ancestor with PANTHER:PTN000432607	IPR005788:Disulphide isomerase <newline> IPR005792:Protein disulphide isomerase <newline> IPR013766:Thioredoxin domain <newline> IPR017937:Thioredoxin, conserved site <newline> IPR036249:Thioredoxin-like superfamily
Q59E23	FBgn0001208	CG7399	Henna	Hn	Henna, isoform B OS=Drosophila melanogaster GN=Hn PE=1 SV=1 - [Q59E23_DROME]	0	0	6.95	0	0	0	15.08	0	0	14.67	42.83	0	16.48	0	44.55	45.74	63.09	0	10.22	0	0	oxidation-reduction process ; GO:0055114 | inferred from electronic annotation with InterPro:IPR001273, InterPro:IPR005961, InterPro:IPR018301, InterPro:IPR019773, InterPro:IPR019774 <newline> eye pigment biosynthetic process ; GO:0006726 | inferred from direct assay <newline> L-phenylalanine catabolic process ; GO:0006559 | inferred from mutant phenotype <newline> phagocytosis ; GO:0006909 | inf…	-	iron ion binding ; GO:0005506 | inferred from electronic annotation with InterPro:IPR001273, InterPro:IPR018301 <newline> phenylalanine 4-monooxygenase activity ; GO:0004505 | inferred from direct assay <newline> phenylalanine 4-monooxygenase activity ; G	IPR018301:Aromatic amino acid hydroxylase, iron/copper binding site <newline> IPR001273:Aromatic amino acid hydroxylase <newline> IPR005961:Phenylalanine-4-hydroxylase, tetrameric form <newline> IPR019773:Tyrosine 3-monooxygenase-like <newline> IPR019774:
Q59E58	FBgn0265434	CG15792	zipper	zip	Zipper, isoform C OS=Drosophila melanogaster GN=zip PE=1 SV=1 - [Q59E58_DROME]	0	0	0	0	0	0	0	0	0	0	7.43	0	0	0	0	0	0	0	0	0	0	mitotic cytokinesis ; GO:0000281 | inferred from mutant phenotype <newline> dorsal closure ; GO:0007391 | traceable author statement <newline> muscle attachment ; GO:0016203 | NOT inferred from genetic interaction with l(2)gl <newline> dorsal closure ; GO:0007391 | inferred from genetic interaction with cno, PDZ-GEF <newline> maintenance of protein location in cell ; GO:0032507 | inferred from mu…	cell-cell contact zone ; GO:0044291 | inferred from direct assay <newline> apical cortex ; GO:0045179 | colocalizes_with inferred from direct assay <newline> cell cortex ; GO:0005938 | inferred from direct assay <newline> cell cortex ; GO:0005938 | inferred from mutant phenotype <newline> apical cortex ; GO:0045179 | traceable author statement <newline> cell leading edge ; GO:0031252 | inferred f…	ATP binding ; GO:0005524 | inferred from electronic annotation with InterPro:IPR001609, InterPro:IPR004009 <newline> myosin light chain binding ; GO:0032027 | inferred from physical interaction with sqh inferred from physical interaction with Mlc-c <newli	IPR027417:P-loop containing nucleoside triphosphate hydrolase <newline> IPR000048:IQ motif, EF-hand binding site <newline> IPR001609:Myosin head, motor domain <newline> IPR002928:Myosin tail <newline> IPR004009:Myosin, N-terminal, SH3-like <newline> IPR00
Q6IL18	FBgn0262531	CG43085	-	CG43085	HDC10707 OS=Drosophila melanogaster GN=CG43085 PE=4 SV=1 - [Q6IL18_DROME]	0	0	6.5	0	0	0	0	0	0	0	0	0	0	0	0	0	0	0	0	0	0	-	-	-	-
Q70VI1	FBgn0038294	CG6803	Myofilin	Mf	Mf4 protein OS=Drosophila melanogaster GN=Mf PE=1 SV=1 - [Q70VI1_DROME]	0	0	0	0	0	0	0	0	128.5	0	58.97	61.33	0	0	0	0	0	0	0	0	0	wing disc development ; GO:0035220 | inferred from genetic interaction with Bx inferred from genetic interaction with ap <newline> chaeta development ; GO:0022416 | inferred from genetic interaction with Ssdp inferred from genetic interaction with Chi	A band ; GO:0031672 | inferred from direct assay	-	IPR031828:Myofilin
Q7JR58	FBgn0033879	CG6543	Enoyl-CoA hydratase, short chain 1	Echs1	CG6543, isoform A OS=Drosophila melanogaster GN=CG6543 PE=1 SV=1 - [Q7JR58_DROME]	38.33	0	8.04	38.24	38.9	25.3	45.83	0	23.05	37.96	50.43	46.32	61.72	17.04	60.34	40.27	54.04	56.33	48.66	0	0	fatty acid beta-oxidation ; GO:0006635 | inferred from sequence or structural similarity with UniProtKB:P30084 <newline> fatty acid beta-oxidation ; GO:0006635 | inferred from biological aspect of ancestor with PANTHER:PTN000941828	mitochondrion ; GO:0005739 | inferred from direct assay <newline> mitochondrial matrix ; GO:0005759 | inferred from sequence or structural similarity with UniProtKB:P30084	enoyl-CoA hydratase activity ; GO:0004300 | inferred from biological aspect of ancestor with PANTHER:PTN000941828 <newline> enoyl-CoA hydratase activity ; GO:0004300 | inferred from sequence or structural similarity with UniProtKB:P30084	IPR001753:Crotonase superfamily <newline> IPR018376:Enoyl-CoA hydratase/isomerase, conserved site <newline> IPR029045:ClpP/crotonase-like domain superfamily <newline> IPR014748:Crontonase, C-terminal
Q7JV23	FBgn0033246	CG11198	Acetyl-CoA carboxylase	ACC	Acetyl-CoA carboxylase, isoform B OS=Drosophila melanogaster GN=ACC PE=1 SV=1 - [Q7JV23_DROME]	0	0	0	0	0	0	25.5	0	0	23.17	0	0	17.01	0	5.34	0	8.95	0	0	0	0	fatty acid biosynthetic process ; GO:0006633 | inferred from electronic annotation with InterPro:IPR013537 <newline> regulation of Notch signaling pathway ; GO:0008593 | inferred from mutant phenotype <newline> cellular response to sucrose stimulus ; GO:0071329 | inferred from direct assay <newline> regulation of Wnt signaling pathway ; GO:0030111 | inferred from mutant phenotype <newline> regula…	cytoplasm ; GO:0005737 | inferred from direct assay	acetyl-CoA carboxylase activity ; GO:0003989 | inferred from electronic annotation with InterPro:IPR013537 <newline> ATP binding ; GO:0005524 | inferred from electronic annotation with InterPro:IPR005479, InterPro:IPR011761, InterPro:IPR011764, InterPro:I	IPR000089:Biotin/lipoyl attachment <newline> IPR001882:Biotin-binding site <newline> IPR005479:Carbamoyl-phosphate synthetase large subunit-like, ATP-binding domain <newline> IPR005481:Biotin carboxylase-like, N-terminal domain <newline> IPR005482:Biotin
Q7JV69	FBgn0028983	CG10913	Serpin 55B	Spn55B	SD11922p OS=Drosophila melanogaster GN=Spn55B PE=1 SV=1 - [Q7JV69_DROME]	0	0	0	0	0	0	29.03	0	0	14.11	0	0	6.22	0	0	0	10.88	0	9.66	0	0	negative regulation of proteolysis ; GO:0045861 | inferred from direct assay	extracellular space ; GO:0005615 | inferred from biological aspect of ancestor with PANTHER:PTN000156122	serine-type endopeptidase inhibitor activity ; GO:0004867 | inferred from direct assay	IPR000215:Serpin family <newline> IPR023795:Serpin, conserved site <newline> IPR023796:Serpin domain <newline> IPR036186:Serpin superfamily
Q7JVI3	FBgn0033902	CG8309	eukaryotic translation initiation factor 3 subunit m	eIF3m	Eukaryotic translation initiation factor 3 subunit M OS=Drosophila melanogaster GN=Tango7 PE=2 SV=1 - [EIF3M_DROME]	0	0	0	0	0	0	0	0	0	0	11.15	7.33	0	0	0	0	16.99	0	0	0	0	neuron projection morphogenesis ; GO:0048812 | inferred from mutant phenotype <newline> positive regulation of cysteine-type endopeptidase activity involved in execution phase of apoptosis ; GO:2001272 | inferred from mutant phenotype <newline> Golgi organization ; GO:0007030 | inferred from mutant phenotype <newline> translation ; GO:0006412 | inferred from sequence or structural similarity with…	eukaryotic translation initiation factor 3 complex ; GO:0005852 | inferred from sequence or structural similarity with MGI:MGI:1351744 <newline> eukaryotic translation initiation factor 3 complex ; GO:0005852 | inferred from biological aspect of ancestor with PANTHER:PTN000394291 <newline> cytosol ; GO:0005829 | inferred from direct assay <newline> Golgi apparatus ; GO:0005794 | inferred from dir…	translation initiation factor activity ; GO:0003743 | inferred from electronic annotation with InterPro:IPR027528 <newline> caspase binding ; GO:0089720 | inferred from physical interaction with Dronc, Dark <newline> translation initiation factor binding	IPR000717:Proteasome component (PCI) domain <newline> IPR011989:Armadillo-like helical <newline> IPR027528:Eukaryotic translation initiation factor 3 subunit M <newline> IPR036390:Winged helix DNA-binding domain superfamily
Q7JWQ7	FBgn0034709	CG3074	Secreted Wg-interacting molecule	Swim	RE01730p OS=Drosophila melanogaster GN=Swim PE=1 SV=1 - [Q7JWQ7_DROME]	0	0	0	0	0	0	0	0	0	0	5.74	0	0	0	0	0	0	0	0	0	0	immune response ; GO:0006955 | inferred from electronic annotation with InterPro:IPR001212 <newline> proteolysis ; GO:0006508 | inferred from electronic annotation with InterPro:IPR000668 <newline> cell adhesion ; GO:0007155 | inferred from biological aspect of ancestor with PANTHER:PTN000274687 <newline> sleep ; GO:0030431 | inferred from expression pattern <newline> positive regulation of Wnt s…	extracellular space ; GO:0005615 | inferred from direct assay <newline> chorion ; GO:0042600 | inferred from direct assay	cysteine-type peptidase activity ; GO:0008234 | inferred from electronic annotation with InterPro:IPR000668, InterPro:IPR013128 <newline> polysaccharide binding ; GO:0030247 | inferred from electronic annotation with InterPro:IPR001212 <newline> scavenger	IPR025661:Cysteine peptidase, asparagine active site <newline> IPR025660:Cysteine peptidase, histidine active site <newline> IPR000668:Peptidase C1A, papain C-terminal <newline> IPR001212:Somatomedin B domain <newline> IPR013128:Peptidase C1A
Q7JX43	FBgn0001285	CG8579	Jonah 44E	Jon44E	Jonah 44E, isoform A OS=Drosophila melanogaster GN=Jon44E PE=2 SV=1 - [Q7JX43_DROME]	0	0	0	0	0	0	24.6	0	0	0	0	0	0	0	0	0	0	0	0	0	0	proteolysis ; GO:0006508 | inferred from electronic annotation with InterPro:IPR001254, InterPro:IPR001314, InterPro:IPR018114 <newline> proteolysis ; GO:0006508 | inferred from sequence model	-	serine-type endopeptidase activity ; GO:0004252 | inferred from electronic annotation with InterPro:IPR001254, InterPro:IPR001314, InterPro:IPR018114 <newline> serine-type endopeptidase activity ; GO:0004252 | inferred from sequence model	IPR018114:Serine proteases, trypsin family, histidine active site <newline> IPR001254:Serine proteases, trypsin domain <newline> IPR001314:Peptidase S1A, chymotrypsin family <newline> IPR009003:Peptidase S1, PA clan <newline> IPR033116:Serine proteases, t
Q7JXZ2	FBgn0000566	CG5345	Ecdysone-induced protein 55E	Eip55E	Eip55E, isoform A OS=Drosophila melanogaster GN=Eip55E PE=1 SV=1 - [Q7JXZ2_DROME]	0	0	0	0	0	0	0	0	0	0	5.42	0	0	0	7.87	7.47	9.32	0	0	0	0	cysteine biosynthetic process via cystathionine ; GO:0019343 | inferred from biological aspect of ancestor with PANTHER:PTN000211590 <newline> glutathione biosynthetic process ; GO:0006750 | inferred from mutant phenotype <newline> transsulfuration ; GO:0019346 | inferred from biological aspect of ancestor with PANTHER:PTN000211590 <newline> sulfur amino acid metabolic process ; GO:0000096 | non-…	cytoplasm ; GO:0005737 | inferred from biological aspect of ancestor with PANTHER:PTN000211590	pyridoxal phosphate binding ; GO:0030170 | inferred from biological aspect of ancestor with PANTHER:PTN000211590 <newline> cystathionine gamma-lyase activity ; GO:0004123 | traceable author statement <newline> cystathionine gamma-synthase activity ; GO:00	IPR000277:Cys/Met metabolism, pyridoxal phosphate-dependent enzyme <newline> IPR015421:Pyridoxal phosphate-dependent transferase, major region, subdomain 1 <newline> IPR015422:Pyridoxal phosphate-dependent transferase, subdomain 2 <newline> IPR015424:Pyri
Q7JZZ3	FBgn0033787	CG13321	-	CG13321	RE03883p OS=Drosophila melanogaster GN=CG13321 PE=1 SV=1 - [Q7JZZ3_DROME]	15.71	0	0	12.37	15.33	0	0	0	15.92	0	0	0	0	0	7.02	7.78	0	0	0	11.52	11.92	-	-	-	IPR006616:DM9 repeat <newline> IPR024518:Domain of unknown function DUF3421
Q7K0E6	FBgn0002069	CG3821	Aspartyl-tRNA synthetase	AspRS	Aspartyl-tRNA synthetase, isoform A OS=Drosophila melanogaster GN=AspRS PE=1 SV=1 - [Q7K0E6_DROME]	0	0	0	0	0	0	0	0	0	0	0	0	6.48	5.89	0	0	7.08	0	0	0	0	aspartyl-tRNA aminoacylation ; GO:0006422 | inferred from electronic annotation with InterPro:IPR004523 <newline> aspartyl-tRNA aminoacylation ; GO:0006422 | traceable author statement <newline> growth ; GO:0040007 | inferred from mutant phenotype	cytoplasm ; GO:0005737 | inferred from electronic annotation with InterPro:IPR004523 <newline> cytoplasm ; GO:0005737 | traceable author statement <newline> aminoacyl-tRNA synthetase multienzyme complex ; GO:0017101 | inferred from direct assay	aspartate-tRNA ligase activity ; GO:0004815 | inferred from electronic annotation with InterPro:IPR004523 <newline> ATP binding ; GO:0005524 | inferred from electronic annotation with InterPro:IPR002312, InterPro:IPR004364, InterPro:IPR004523, InterPro:IP	IPR002312:Aspartyl/Asparaginyl-tRNA synthetase, class IIb <newline> IPR004364:Aminoacyl-tRNA synthetase, class II (D/K/N) <newline> IPR004365:OB-fold nucleic acid binding domain, AA-tRNA synthetase-type <newline> IPR004523:Aspartate-tRNA synthetase, type
Q7K209	FBgn0033735	CG8525	Deoxyribose-phosphate aldolase	Dera	CG8525, isoform A OS=Drosophila melanogaster GN=CG8525 PE=1 SV=1 - [Q7K209_DROME]	0	0	0	0	0	0	0	0	0	0	0	0	0	0	0	0	0	0	0	8.07	7.92	carbohydrate catabolic process ; GO:0016052 | inferred from biological aspect of ancestor with PANTHER:PTN000095292 <newline> deoxyribonucleotide catabolic process ; GO:0009264 | inferred from biological aspect of ancestor with PANTHER:PTN000095292	cytoplasm ; GO:0005737 | inferred from electronic annotation with InterPro:IPR011343	deoxyribose-phosphate aldolase activity ; GO:0004139 | inferred from biological aspect of ancestor with PANTHER:PTN000095292	IPR002915:DeoC/FbaB/ lacD aldolase <newline> IPR011343:Deoxyribose-phosphate aldolase <newline> IPR013785:Aldolase-type TIM barrel
Q7K221	FBgn0001124	CG8430	Glutamate oxaloacetate transaminase 1	Got1	Glutamate oxaloacetate transaminase 1, isoform A OS=Drosophila melanogaster GN=Got1 PE=1 SV=1 - [Q7K221_DROME]	0	0	0	0	0	0	0	0	0	9.45	7.55	0	10.13	0	0	0	21.59	10.4	0	0	0	aspartate biosynthetic process ; GO:0006532 | inferred from biological aspect of ancestor with PANTHER:PTN000222846 <newline> glutamate biosynthetic process ; GO:0006537 | inferred from direct assay <newline> aspartate metabolic process ; GO:0006531 | inferred from sequence or structural similarity with UniProtKB:P00505	cytosol ; GO:0005829 | inferred from direct assay <newline> mitochondrial matrix ; GO:0005759 | inferred from sequence or structural similarity with UniProtKB:P00505 <newline> peroxisome ; GO:0005777 | inferred from sequence model	pyridoxal phosphate binding ; GO:0030170 | inferred from electronic annotation with InterPro:IPR004839 <newline> L-aspartate:2-oxoglutarate aminotransferase activity ; GO:0004069 | inferred from direct assay <newline> L-aspartate:2-oxoglutarate aminotrans	IPR000796:Aspartate/other aminotransferase <newline> IPR004839:Aminotransferase, class I/classII <newline> IPR015424:Pyridoxal phosphate-dependent transferase <newline> IPR015422:Pyridoxal phosphate-dependent transferase, subdomain 2
Q7K2W6	FBgn0283437	CG42639	Prophenoloxidase 1	PPO1	GH04080p OS=Drosophila melanogaster GN=PPO1 PE=1 SV=1 - [Q7K2W6_DROME]	0	0	4.89	0	0	0	0	0	0	0	0	0	8.8	15.7	8.77	7.14	8.74	0	0	0	0	melanization defense response ; GO:0035006 | inferred from mutant phenotype <newline> dopamine metabolic process ; GO:0042417 | inferred by curator from GO:0036264 <newline> response to wounding ; GO:0009611 | inferred from mutant phenotype <newline> defense response to fungus ; GO:0050832 | inferred from mutant phenotype <newline> wound healing ; GO:0042060 | inferred from mutant phenotype <newl…	extracellular region ; GO:0005576 | inferred from direct assay	monophenol monooxygenase activity ; GO:0004503 | inferred from direct assay <newline> catechol oxidase activity ; GO:0004097 | inferred from direct assay <newline> L-DOPA monooxygenase activity ; GO:0036263 | inferred from direct assay <newline> dopamine	IPR014756:Immunoglobulin E-set <newline> IPR013788:Hemocyanin/hexamerin <newline> IPR005204:Hemocyanin, N-terminal <newline> IPR000896:Hemocyanin/hexamerin middle domain <newline> IPR008922:Uncharacterised domain, di-copper centre <newline> IPR002227:Tyro
Q7K3B7	FBgn0034488	CG11208	2-hydroxyacyl-CoA lyase	Hacl	LD40177p OS=Drosophila melanogaster GN=CG11208 PE=1 SV=1 - [Q7K3B7_DROME]	0	0	0	0	0	0	0	0	0	11.58	0	0	0	0	5.58	0	0	0	0	0	0	fatty acid alpha-oxidation ; GO:0001561 | inferred from sequence or structural similarity with HGNC:17856	peroxisome ; GO:0005777 | inferred from sequence or structural similarity with HGNC:17856 inferred from sequence model	catalytic activity ; GO:0003824 | inferred from electronic annotation with InterPro:IPR011766 <newline> thiamine pyrophosphate binding ; GO:0030976 | inferred from electronic annotation with InterPro:IPR011766, InterPro:IPR012000, InterPro:IPR012001 <newl	IPR011766:Thiamine pyrophosphate enzyme, C-terminal TPP-binding <newline> IPR012000:Thiamine pyrophosphate enzyme, central domain <newline> IPR012001:Thiamine pyrophosphate enzyme, N-terminal TPP-binding domain <newline> IPR029061:Thiamin diphosphate-bind
Q7K3J0	FBgn0284436		Chaperonin containing TCP1 subunit 8	CCT8	CG8258 OS=Drosophila melanogaster GN=CG8258 PE=1 SV=1 - [Q7K3J0_DROME]	0	0	0	0	0	10.47	0	0	0	0	0	0	0	0	0	0	5.97	0	0	0	0
Q7K3N4	FBgn0033679	CG8888	-	CG8888	CG8888 OS=Drosophila melanogaster GN=CG8888 PE=1 SV=1 - [Q7K3N4_DROME]	0	0	0	0	0	0	0	0	0	0	0	0	0	0	0	0	5.64	0	0	0	0	-	plasma membrane ; GO:0005886 | inferred from direct assay	-	IPR002347:Short-chain dehydrogenase/reductase SDR <newline> IPR036291:NAD(P)-binding domain superfamily
Q7K485	FBgn0029093	CG1548	cathD	cathD	CathD OS=Drosophila melanogaster GN=cathD PE=1 SV=1 - [Q7K485_DROME]	6.49	0	0	5.37	5.23	0	0	0	0	0	23.92	24.31	7.13	0	11.31	11.32	24.17	0	0	0	0	apoptotic process ; GO:0006915 | inferred from mutant phenotype <newline> nurse cell apoptotic process ; GO:0045476 | inferred from mutant phenotype <newline> defense response to Gram-negative bacterium ; GO:0050829 | inferred from mutant phenotype <newline> protein catabolic process ; GO:0030163 | inferred from biological aspect of ancestor with PANTHER:PTN000342793 <newline> proteolysis ; GO:00…	lysosome ; GO:0005764 | inferred from direct assay <newline> extracellular region ; GO:0005576 | inferred from direct assay	aspartic-type endopeptidase activity ; GO:0004190 | inferred from biological aspect of ancestor with PANTHER:PTN000342793	IPR001461:Aspartic peptidase A1 family <newline> IPR001969:Aspartic peptidase, active site <newline> IPR012848:Aspartic peptidase, N-terminal <newline> IPR021109:Aspartic peptidase domain superfamily <newline> IPR033121:Peptidase family A1 domain
Q7K569	FBgn0022160	CG8256	Glycerophosphate oxidase 1	Gpo1	Glycerol-3-phosphate dehydrogenase OS=Drosophila melanogaster GN=Gpo-1 PE=1 SV=1 - [Q7K569_DROME]	0	0	0	0	0	0	0	0	0	4.74	0	0	0	0	0	0	0	0	0	0	0	glycerol metabolic process ; GO:0006071 | inferred from sequence or structural similarity with UniProtKB:P43304 <newline> flight behavior ; GO:0007629 | inferred from mutant phenotype <newline> glycerophosphate shuttle ; GO:0006127 | inferred from mutant phenotype	glycerol-3-phosphate dehydrogenase complex ; GO:0009331 | inferred from electronic annotation with InterPro:IPR000447 <newline> mitochondrial inner membrane ; GO:0005743 | inferred from direct assay <newline> mitochondrion ; GO:0005739 | inferred from sequence or structural similarity with UniProtKB:P43304 <newline> mitochondrion ; GO:0005739 | inferred by curator from GO:0004368,GO:0006127 <newl…	calcium ion binding ; GO:0005509 | inferred from electronic annotation with InterPro:IPR002048 <newline> glycerol-3-phosphate dehydrogenase activity ; GO:0004368 | inferred from mutant phenotype <newline> glycerol-3-phosphate dehydrogenase activity ; GO:0	IPR018247:EF-Hand 1, calcium-binding site <newline> IPR000447:FAD-dependent glycerol-3-phosphate dehydrogenase <newline> IPR002048:EF-hand domain <newline> IPR006076:FAD dependent oxidoreductase <newline> IPR011992:EF-hand domain pair <newline> IPR031656:
Q7K5K3	FBgn0039635	CG11876	Pyruvate dehydrogenase E1 beta subunit	Pdhb	GH08474p OS=Drosophila melanogaster GN=CG11876 PE=1 SV=1 - [Q7K5K3_DROME]	0	0	5.56	0	0	0	26.46	0	0	40.47	12.93	9.65	11.41	10.83	8.59	8.38	12.61	18.06	13.24	0	0	acetyl-CoA biosynthetic process from pyruvate ; GO:0006086 | inferred from electronic annotation with InterPro:IPR027110 <newline> pyruvate metabolic process ; GO:0006090 | inferred from sequence or structural similarity with UniProtKB:P29803	mitochondrion ; GO:0005739 | inferred from direct assay <newline> pyruvate dehydrogenase complex ; GO:0045254 | inferred from sequence or structural similarity with UniProtKB:P08559	pyruvate dehydrogenase (acetyl-transferring) activity ; GO:0004739 | inferred from sequence or structural similarity with UniProtKB:P08559	IPR005475:Transketolase-like, pyrimidine-binding domain <newline> IPR009014:Transketolase C-terminal/Pyruvate-ferredoxin oxidoreductase domain II <newline> IPR013177:Domain of unknown function DUF1713 <newline> IPR027110:Pyruvate dehydrogenase E1 componen
Q7K5N8	FBgn0034229	CG4847	-	CG4847	CG4847, isoform A OS=Drosophila melanogaster GN=CG4847 PE=1 SV=1 - [Q7K5N8_DROME]	16.23	0	0	13.24	16.33	0	0	0	0	0	11.47	7.22	0	0	20.17	20.22	15.23	0	0	0	0	multicellular organism reproduction ; GO:0032504 | inferred from expression pattern <newline> proteolysis involved in cellular protein catabolic process ; GO:0051603 | inferred from biological aspect of ancestor with PANTHER:PTN000274640 <newline> proteolysis ; GO:0006508 | inferred from sequence or structural similarity	extracellular space ; GO:0005615 | inferred from direct assay <newline> lysosome ; GO:0005764 | inferred from biological aspect of ancestor with PANTHER:PTN000274640 <newline> extracellular space ; GO:0005615 | inferred from sequence model <newline> extracellular region ; GO:0005576 | inferred from sequence model	cysteine-type endopeptidase activity ; GO:0004197 | inferred from biological aspect of ancestor with PANTHER:PTN000274640 <newline> cysteine-type peptidase activity ; GO:0008234 | inferred from sequence or structural similarity	IPR025661:Cysteine peptidase, asparagine active site <newline> IPR000169:Cysteine peptidase, cysteine active site <newline> IPR000668:Peptidase C1A, papain C-terminal <newline> IPR013128:Peptidase C1A <newline> IPR013201:Cathepsin propeptide inhibitor dom
Q7KLX3	FBgn0021795	CG9035	Translocon-associated protein delta	Tapdelta	GEO05407p1 OS=Drosophila melanogaster GN=Tapdelta PE=1 SV=1 - [Q7KLX3_DROME]	0	0	0	0	0	0	0	0	0	0	5.82	0	0	0	5.38	0	5.71	0	0	0	0	protein retention in ER lumen ; GO:0006621 | inferred from sequence or structural similarity	endoplasmic reticulum ; GO:0005783 | inferred from electronic annotation with InterPro:IPR008855 <newline> integral component of membrane ; GO:0016021 | inferred from electronic annotation with InterPro:IPR008855 <newline> signal recognition particle, endoplasmic reticulum targeting ; GO:0005786 | inferred from sequence or structural similarity <newline> endomembrane system ; GO:0012505 | inferre…	signal sequence binding ; GO:0005048 | inferred from sequence or structural similarity	IPR008855:Translocon-associated
Q7KM15	FBgn0000181	CG3644	bicaudal	bic	Transcription factor BTF3 OS=Drosophila melanogaster GN=bic PE=1 SV=1 - [Q7KM15_DROME]	0	0	0	0	0	0	0	0	0	5.6	0	0	0	0	0	0	7.98	0	0	0	0	regulation of establishment of protein localization ; GO:0070201 | inferred from mutant phenotype <newline> embryonic development via the syncytial blastoderm ; GO:0001700 | inferred from mutant phenotype <newline> pole plasm protein localization ; GO:0007318 | inferred from mutant phenotype <newline> intracellular mRNA localization involved in anterior/posterior axis specification ; GO:0060811 |…	nascent polypeptide-associated complex ; GO:0005854 | inferred from sequence or structural similarity with SGD:S000002660	protein transporter activity ; GO:0008565 | traceable author statement <newline> protein binding ; GO:0005515 | inferred from physical interaction with UniProtKB:Q94518	IPR002715:Nascent polypeptide-associated complex NAC domain
Q7KMP8	FBgn0028691	CG10230	Regulatory particle non-ATPase 9	Rpn9	26S proteasome regulatory complex subunit p39A OS=Drosophila melanogaster GN=Rpn9 PE=1 SV=1 - [Q7KMP8_DROME]	0	0	0	0	0	5.78	0	0	0	0	0	0	0	0	0	0	0	0	0	0	0	ubiquitin-dependent protein catabolic process ; GO:0006511 | inferred from biological aspect of ancestor with PANTHER:PTN000056911 <newline> proteasome assembly ; GO:0043248 | inferred from biological aspect of ancestor with PANTHER:PTN000056911 <newline> proteasome-mediated ubiquitin-dependent protein catabolic process ; GO:0043161 | inferred by curator from GO:0005838	proteasome regulatory particle, lid subcomplex ; GO:0008541 | inferred from sequence or structural similarity with SGD:S000002835 <newline> nucleus ; GO:0005634 | inferred from biological aspect of ancestor with PANTHER:PTN000056911 <newline> proteasome regulatory particle ; GO:0005838 | inferred from direct assay <newline> proteasome regulatory particle, lid subcomplex ; GO:0008541 | inferred fr…	structural molecule activity ; GO:0005198 | inferred from biological aspect of ancestor with PANTHER:PTN000056911	IPR000717:Proteasome component (PCI) domain <newline> IPR011990:Tetratricopeptide-like helical domain superfamily <newline> IPR035298:26S Proteasome non-ATPase regulatory subunit 13 <newline> IPR036390:Winged helix DNA-binding domain superfamily <newline>
Q7KN62	FBgn0261014	CG2331	TER94	TER94	Transitional endoplasmic reticulum ATPase TER94 OS=Drosophila melanogaster GN=TER94 PE=1 SV=1 - [TERA_DROME]	0	0	0	0	0	0	0	0	0	0	6.85	0	0	0	0	0	0	0	0	0	0	muscle cell cellular homeostasis ; GO:0046716 | inferred from mutant phenotype <newline> microtubule cytoskeleton organization ; GO:0000226 | inferred from mutant phenotype <newline> endoplasmic reticulum organization ; GO:0007029 | inferred from mutant phenotype <newline> regulation of neuron apoptotic process ; GO:0043523 | inferred from mutant phenotype <newline> ubiquitin-dependent protein ca…	fusome ; GO:0045169 | inferred from direct assay <newline> proteasome complex ; GO:0000502 | non-traceable author statement <newline> autolysosome ; GO:0044754 | inferred from direct assay <newline> P granule ; GO:0043186 | inferred from direct assay <newline> plasma membrane ; GO:0005886 | inferred from direct assay <newline> nuclear membrane ; GO:0031965 | inferred from direct assay <newline> n…	ATP binding ; GO:0005524 | inferred from electronic annotation with InterPro:IPR003959, InterPro:IPR003960 <newline> hydrolase activity ; GO:0016787 | inferred from electronic annotation with InterPro:IPR005938 <newline> protein binding ; GO:0005515 | inf	IPR027417:P-loop containing nucleoside triphosphate hydrolase <newline> IPR004201:CDC48, domain 2 <newline> IPR003338:CDC48, N-terminal subdomain <newline> IPR003593:AAA+ ATPase domain <newline> IPR003959:ATPase, AAA-type, core <newline> IPR003960:ATPase,
Q7KN75	FBgn0027835	CG5170	Dodeca-satellite-binding protein 1	Dp1	Dodeca-satellite-binding protein 1, isoform A OS=Drosophila melanogaster GN=Dp1 PE=1 SV=1 - [Q7KN75_DROME]	0	0	0	0	0	0	0	0	0	0	7.6	0	0	0	0	0	11.39	0	0	0	0	chromosome segregation ; GO:0007059 | inferred from mutant phenotype <newline> positive regulation of translation ; GO:0045727 | inferred from direct assay <newline> chromosome condensation ; GO:0030261 | inferred from mutant phenotype <newline> heterochromatin assembly ; GO:0031507 | inferred from direct assay	polytene chromosome chromocenter ; GO:0005701 | inferred from direct assay <newline> intracellular ribonucleoprotein complex ; GO:0030529 | inferred from direct assay <newline> heterochromatin ; GO:0000792 | inferred from direct assay <newline> nucleus ; GO:0005634 | inferred from direct assay	single-stranded DNA binding ; GO:0003697 | traceable author statement <newline> single-stranded DNA binding ; GO:0003697 | inferred from direct assay <newline> satellite DNA binding ; GO:0003696 | inferred from direct assay <newline> mRNA 3'-UTR binding ;	IPR004087:K Homology domain <newline> IPR004088:K Homology domain, type 1 <newline> IPR036612:K Homology domain, type 1 superfamily
Q7KN94	FBgn0010516	CG8996	walrus	wal	Walrus, isoform A OS=Drosophila melanogaster GN=wal PE=1 SV=1 - [Q7KN94_DROME]	9.79	0	0	0	0	25.31	47.72	0	12.92	34.21	29.04	25.44	62.59	0	22.05	20.87	34.31	49.02	30.73	0	0	open tracheal system development ; GO:0007424 | inferred from mutant phenotype <newline> Malpighian tubule morphogenesis ; GO:0007443 | inferred from mutant phenotype <newline> morphogenesis of an epithelium ; GO:0002009 | inferred from mutant phenotype <newline> fatty acid beta-oxidation using acyl-CoA dehydrogenase ; GO:0033539 | inferred from biological aspect of ancestor with PANTHER:PTN00009…	mitochondrial matrix ; GO:0005759 | inferred from sequence or structural similarity <newline> mitochondrial electron transfer flavoprotein complex ; GO:0017133 | inferred from sequence or structural similarity with UniProtKB:P13803	electron transfer activity ; GO:0009055 | inferred from sequence or structural similarity <newline> oxidoreductase activity ; GO:0016491 | inferred from biological aspect of ancestor with PANTHER:PTN000097951 <newline> flavin adenine dinucleotide binding	IPR018206:Electron transfer flavoprotein subunit alpha, conserved site <newline> IPR001308:Electron transfer flavoprotein alpha subunit/FixB <newline> IPR014729:Rossmann-like alpha/beta/alpha sandwich fold <newline> IPR014730:Electron transfer flavoprotei
Q7KN97	FBgn0027580	CG1516	Pyruvate carboxylase	PCB	Pyruvate carboxylase OS=Drosophila melanogaster GN=PCB PE=1 SV=1 - [Q7KN97_DROME]	14.38	0	0	13.53	13.24	9.65	55.38	0	11.56	36.15	49.76	51.33	57.16	0	13.89	14.24	33.83	15.45	4.67	0	0	gluconeogenesis ; GO:0006094 | inferred from electronic annotation with InterPro:IPR005930 <newline> pyruvate metabolic process ; GO:0006090 | inferred from sequence or structural similarity with UniProtKB:P11498	mitochondrion ; GO:0005739 | inferred from direct assay <newline> mitochondrial matrix ; GO:0005759 | inferred from sequence or structural similarity with UniProtKB:P11498	ATP binding ; GO:0005524 | inferred from electronic annotation with InterPro:IPR005479, InterPro:IPR005930, InterPro:IPR011761, InterPro:IPR011764, InterPro:IPR013815, InterPro:IPR013816 <newline> biotin binding ; GO:0009374 | inferred from electronic ann	IPR000089:Biotin/lipoyl attachment <newline> IPR000891:Pyruvate carboxyltransferase <newline> IPR001882:Biotin-binding site <newline> IPR003379:Carboxylase, conserved domain <newline> IPR005479:Carbamoyl-phosphate synthetase large subunit-like, ATP-bindin
Q7KSU6	FBgn0037607	CG8036	-	CG8036	CG8036, isoform D OS=Drosophila melanogaster GN=CG8036 PE=1 SV=1 - [Q7KSU6_DROME]	38.37	22.43	31.39	42.33	39.33	26.28	0	0	27.84	0	56.22	56.35	0	38.41	0	0	0	50.26	0	0	0	regulation of chromatin silencing ; GO:0031935 | inferred from mutant phenotype	cytosol ; GO:0005829 | inferred from direct assay	catalytic activity ; GO:0003824 | inferred from electronic annotation with InterPro:IPR009014	IPR005474:Transketolase, N-terminal <newline> IPR005475:Transketolase-like, pyrimidine-binding domain <newline> IPR009014:Transketolase C-terminal/Pyruvate-ferredoxin oxidoreductase domain II <newline> IPR020826:Transketolase binding site <newline> IPR029
Q7KT11	FBgn0032889	CG9331	-	CG9331	CG9331, isoform B OS=Drosophila melanogaster GN=CG9331 PE=1 SV=1 - [Q7KT11_DROME]	0	0	0	0	0	0	0	0	0	17.04	23.56	22.33	19.8	0	14.55	10.23	22.59	14.6	9.59	0	0	oxidation-reduction process ; GO:0055114 | inferred from electronic annotation with InterPro:IPR006139, InterPro:IPR006140	extracellular region ; GO:0005576 | inferred from direct assay <newline> cytosol ; GO:0005829 | inferred from biological aspect of ancestor with PANTHER:PTN000107947	NAD binding ; GO:0051287 | inferred from electronic annotation with InterPro:IPR006139, InterPro:IPR006140 <newline> hydroxypyruvate reductase activity ; GO:0016618 | inferred from biological aspect of ancestor with PANTHER:PTN000107947 <newline> glyoxyla	IPR006139:D-isomer specific 2-hydroxyacid dehydrogenase, catalytic domain <newline> IPR006140:D-isomer specific 2-hydroxyacid dehydrogenase, NAD-binding domain <newline> IPR029753:D-isomer specific 2-hydroxyacid dehydrogenase, NAD-binding domain conserved
Q7KTW5	FBgn0037063	CG9391	-	CG9391	CG9391, isoform A OS=Drosophila melanogaster GN=CG9391 PE=1 SV=1 - [Q7KTW5_DROME]	0	0	0	0	0	0	0	0	0	0	0	0	0	0	0	0	0	5.04	0	0	0	phosphatidylinositol phosphorylation ; GO:0046854 | inferred from electronic annotation with InterPro:IPR000760, InterPro:IPR020550, InterPro:IPR020552 <newline> inositol metabolic process ; GO:0006020 | inferred from biological aspect of ancestor with PANTHER:PTN000465134 <newline> inositol phosphate dephosphorylation ; GO:0046855 | inferred from biological aspect of ancestor with PANTHER:PTN000…	cytoplasm ; GO:0005737 | inferred from sequence or structural similarity with HGNC:6051	inositol monophosphate 1-phosphatase activity ; GO:0008934 | inferred from sequence or structural similarity with HGNC:6051 <newline> inositol monophosphate 1-phosphatase activity ; GO:0008934 | non-traceable author statement <newline> inositol monophosph	IPR000760:Inositol monophosphatase-like <newline> IPR033942:Inositol monophosphatase <newline> IPR020550:Inositol monophosphatase, conserved site <newline> IPR020552:Inositol monophosphatase, Lithium-sensitive <newline> IPR020583:Inositol monophosphatase,
Q7KUB0	FBgn0001248	CG7176	Isocitrate dehydrogenase	Idh	Isocitrate dehydrogenase [NADP] OS=Drosophila melanogaster GN=Idh PE=1 SV=1 - [Q7KUB0_DROME]	52.07	0	9.04	49.78	48.33	13.87	101.3	0	31.93	77.4	69.1	71.38	70.78	16.43	58.94	56.98	97.55	48.59	72.53	0	0	tricarboxylic acid cycle ; GO:0006099 | inferred from sequence or structural similarity with UniProtKB:P48735 <newline> fatty acid alpha-oxidation ; GO:0001561 | non-traceable author statement <newline> isocitrate metabolic process ; GO:0006102 | inferred from direct assay <newline> glyoxylate cycle ; GO:0006097 | inferred from sequence or structural similarity with UniProtKB:P48735	mitochondrion ; GO:0005739 | inferred from direct assay <newline> mitochondrion ; GO:0005739 | inferred from sequence or structural similarity with UniProtKB:P48735 <newline> peroxisome ; GO:0005777 | inferred from sequence or structural similarity with HGNC:5382	NAD binding ; GO:0051287 | inferred from electronic annotation with InterPro:IPR019818 <newline> magnesium ion binding ; GO:0000287 | inferred from electronic annotation with InterPro:IPR019818 <newline> hydroxyacid-oxoacid transhydrogenase activity ; GO:	IPR004790:Isocitrate dehydrogenase NADP-dependent <newline> IPR019818:Isocitrate/isopropylmalate dehydrogenase, conserved site <newline> IPR024084:Isopropylmalate dehydrogenase-like domain
Q7KUC2	FBgn0085484	CG34455	Pyridoxal kinase	Pdxk	FI04467p OS=Drosophila melanogaster GN=Pdxk PE=1 SV=1 - [Q7KUC2_DROME]	0	0	0	0	0	0	0	0	0	0	0	0	0	0	0	0	0	5.21	12.14	0	0	pyridoxal 5'-phosphate salvage ; GO:0009443 | inferred from biological aspect of ancestor with PANTHER:PTN000056594 <newline> cellular response to monosaccharide stimulus ; GO:0071326 | inferred from mutant phenotype	cytosol ; GO:0005829 | inferred from biological aspect of ancestor with PANTHER:PTN000056594 <newline> cytoplasm ; GO:0005737 | inferred from sequence or structural similarity with UniProtKB:O00764	pyridoxal kinase activity ; GO:0008478 | inferred from biological aspect of ancestor with PANTHER:PTN000056594 <newline> pyridoxal kinase activity ; GO:0008478 | inferred from sequence or structural similarity with HGNC:8819	IPR004625:Pyridoxine kinase <newline> IPR013749:Pyridoxamine kinase/Phosphomethylpyrimidine kinase <newline> IPR029056:Ribokinase-like
Q7KUD8	FBgn0264489	CG43897	-	CG43897	Uncharacterized protein, isoform F OS=Drosophila melanogaster GN=CG43897 PE=1 SV=1 - [Q7KUD8_DROME]	0	0	0	0	0	0	0	0	10.88	0	0	0	0	0	0	0	0	0	0	0	0	translation ; GO:0006412 | inferred from electronic annotation with InterPro:IPR005822 <newline> lateral inhibition ; GO:0046331 | inferred from mutant phenotype <newline> mesoderm development ; GO:0007498 | inferred from expression pattern	ribosome ; GO:0005840 | inferred from electronic annotation with InterPro:IPR005822	structural constituent of ribosome ; GO:0003735 | inferred from electronic annotation with InterPro:IPR005822	IPR036899:Ribosomal protein L13 superfamily <newline> IPR006643:Zasp-like motif <newline> IPR031847:Domain of unknown function DUF4749
Q7KV27	FBgn0030478	CG1640	-	CG1640	CG1640, isoform A OS=Drosophila melanogaster GN=CG1640 PE=1 SV=1 - [Q7KV27_DROME]	12.06	0	0	12.01	12.87	0	29.47	0	0	30.98	0	0	12.99	0	6.32	5.39	11.03	0	8.83	0	0	biosynthetic process ; GO:0009058 | inferred from electronic annotation with InterPro:IPR004839	cytosol ; GO:0005829 | inferred from direct assay <newline> mitochondrion ; GO:0005739 | inferred from direct assay	catalytic activity ; GO:0003824 | inferred from electronic annotation with InterPro:IPR015421, InterPro:IPR015422 <newline> pyridoxal phosphate binding ; GO:0030170 | inferred from electronic annotation with InterPro:IPR004839	IPR004839:Aminotransferase, class I/classII <newline> IPR015421:Pyridoxal phosphate-dependent transferase, major region, subdomain 1 <newline> IPR015422:Pyridoxal phosphate-dependent transferase, subdomain 2 <newline> IPR015424:Pyridoxal phosphate-depende
Q7KW39	FBgn0023537	CG17896	-	CG17896	Probable methylmalonate-semialdehyde dehydrogenase [acylating], mitochondrial OS=Drosophila melanogaster GN=CG17896 PE=2 SV=1 - [MMSA_DROME]	13.35	0	0	10.24	11.24	15.05	51.46	0	5.77	53.77	10.11	5.32	16.53	0	20.64	20.63	11.29	9.07	12.8	0	0	oxidation-reduction process ; GO:0055114 | inferred from electronic annotation with InterPro:IPR010061, InterPro:IPR015590, InterPro:IPR016160, InterPro:IPR016161, InterPro:IPR016162, InterPro:IPR016163 <newline> valine metabolic process ; GO:0006573 | inferred from sequence or structural similarity with UniProtKB:Q02252 <newline> thymine metabolic process ; GO:0019859 | inferred from sequence or…	mitochondrion ; GO:0005739 | inferred from sequence or structural similarity with UniProtKB:Q02252	methylmalonate-semialdehyde dehydrogenase (acylating) activity ; GO:0004491 | inferred from sequence or structural similarity with UniProtKB:Q02252 <newline> fatty-acyl-CoA binding ; GO:0000062 | inferred from sequence or structural similarity with UniPro	IPR010061:Methylmalonate-semialdehyde dehydrogenase <newline> IPR015590:Aldehyde dehydrogenase domain <newline> IPR016160:Aldehyde dehydrogenase, cysteine active site <newline> IPR016161:Aldehyde/histidinol dehydrogenase <newline> IPR016162:Aldehyde dehyd
Q7PLE6	FBgn0039993	CG17691	-	CG17691	Uncharacterized protein, isoform C OS=Drosophila melanogaster GN=CG17691 PE=1 SV=3 - [Q7PLE6_DROME]	0	0	0	0	0	0	0	0	0	0	0	0	0	0	0	0	0	0	0	8.7	8.93	fatty-acyl-CoA biosynthetic process ; GO:0046949 | inferred from sequence or structural similarity with UniProtKB:P12694	3-methyl-2-oxobutanoate dehydrogenase (lipoamide) complex ; GO:0017086 | inferred from sequence or structural similarity with UniProtKB:P21953	3-methyl-2-oxobutanoate dehydrogenase (2-methylpropanoyl-transferring) activity ; GO:0003863 | inferred from sequence or structural similarity with UniProtKB:P21953	IPR005475:Transketolase-like, pyrimidine-binding domain <newline> IPR009014:Transketolase C-terminal/Pyruvate-ferredoxin oxidoreductase domain II <newline> IPR029061:Thiamin diphosphate-binding fold <newline> IPR033248:Transketolase, C-terminal domain
Q7PLL1	FBgn0020660	CG10837	eukaryotic translation initiation factor 4B	eIF4B	Eukaryotic initiation factor 4B, isoform E OS=Drosophila melanogaster GN=eIF-4B PE=1 SV=2 - [Q7PLL1_DROME]	0	0	8.41	0	0	0	5.38	0	0	0	0	0	7.56	0	0	0	0	0	0	0	0	translational initiation ; GO:0006413 | inferred from sequence or structural similarity <newline> translational initiation ; GO:0006413 | inferred from physical interaction with eIF4E1 <newline> eukaryotic translation initiation factor 4F complex assembly ; GO:0097010 | inferred from biological aspect of ancestor with PANTHER:PTN000579859 <newline> formation of translation preinitiation complex ;…	cytosol ; GO:0005829 | inferred from sequence or structural similarity <newline> cytosol ; GO:0005829 | inferred from direct assay <newline> cytosol ; GO:0005829 | inferred from physical interaction with eIF4E1 <newline> polysome ; GO:0005844 | inferred from biological aspect of ancestor with PANTHER:PTN000579859 <newline> eukaryotic translation initiation factor 4F complex ; GO:0016281 | inferre…	RNA strand-exchange activity ; GO:0034057 | inferred from biological aspect of ancestor with PANTHER:PTN000579859 <newline> ribosomal small subunit binding ; GO:0043024 | inferred from biological aspect of ancestor with PANTHER:PTN000579859 <newline> mRNA	IPR000504:RNA recognition motif domain <newline> IPR033107:Eukaryotic translation initiation factor 4B <newline> IPR035979:RNA-binding domain superfamily
Q7PLL3	FBgn0020660	CG10837	eukaryotic translation initiation factor 4B	eIF4B	Eukaryotic initiation factor 4B OS=Drosophila melanogaster GN=eIF-4B PE=1 SV=1 - [Q7PLL3_DROME]	0	0	0	0	0	182.9	0	214.41	4.61	0	14.95	13.74	0	0	26.34	25.72	30.18	0	4.7	0	0	translational initiation ; GO:0006413 | inferred from sequence or structural similarity <newline> translational initiation ; GO:0006413 | inferred from physical interaction with eIF4E1 <newline> eukaryotic translation initiation factor 4F complex assembly ; GO:0097010 | inferred from biological aspect of ancestor with PANTHER:PTN000579859 <newline> formation of translation preinitiation complex ;…	cytosol ; GO:0005829 | inferred from sequence or structural similarity <newline> cytosol ; GO:0005829 | inferred from direct assay <newline> cytosol ; GO:0005829 | inferred from physical interaction with eIF4E1 <newline> polysome ; GO:0005844 | inferred from biological aspect of ancestor with PANTHER:PTN000579859 <newline> eukaryotic translation initiation factor 4F complex ; GO:0016281 | inferre…	RNA strand-exchange activity ; GO:0034057 | inferred from biological aspect of ancestor with PANTHER:PTN000579859 <newline> ribosomal small subunit binding ; GO:0043024 | inferred from biological aspect of ancestor with PANTHER:PTN000579859 <newline> mRNA	IPR000504:RNA recognition motif domain <newline> IPR033107:Eukaryotic translation initiation factor 4B <newline> IPR035979:RNA-binding domain superfamily
Q7YU05	FBgn0028325	CG7010	Pyruvate dehydrogenase E1 alpha subunit	Pdha	Pyruvate dehydrogenase E1 component subunit alpha OS=Drosophila melanogaster GN=l(1)G0334 PE=1 SV=1 - [Q7YU05_DROME]	0	0	8.88	0	0	0	0	0	0	0	0	0	0	0	0	0	0	0	0	0	0	acetyl-CoA biosynthetic process from pyruvate ; GO:0006086 | inferred from electronic annotation with InterPro:IPR017597 <newline> pyruvate metabolic process ; GO:0006090 | inferred from sequence or structural similarity with UniProtKB:P29803	mitochondrion ; GO:0005739 | inferred from direct assay <newline> pyruvate dehydrogenase complex ; GO:0045254 | inferred from sequence or structural similarity with UniProt:P29803 inferred from sequence or structural similarity with UniProtKB:P08559	pyruvate dehydrogenase (acetyl-transferring) activity ; GO:0004739 | inferred from sequence or structural similarity with UniProt:P29803 inferred from sequence or structural similarity with UniProtKB:P08559	IPR001017:Dehydrogenase, E1 component <newline> IPR017597:Pyruvate dehydrogenase (acetyl-transferring) E1 component, alpha subunit, subgroup y <newline> IPR029061:Thiamin diphosphate-binding fold
Q86BH6	FBgn0035917	CG6416	Z band alternatively spliced PDZ-motif protein 66	Zasp66	Z band alternatively spliced PDZ-motif protein 66, isoform I OS=Drosophila melanogaster GN=Zasp66 PE=1 SV=1 - [Q86BH6_DROME]	0	0	0	0	0	0	0	0	13.36	0	10.93	5.33	0	0	0	0	0	0	0	0	0	myofibril assembly ; GO:0030239 | inferred from mutant phenotype <newline> mesoderm development ; GO:0007498 | inferred from expression pattern	Z disc ; GO:0030018 | inferred from direct assay	muscle alpha-actinin binding ; GO:0051371 | inferred from physical interaction with Actn <newline> protein phosphatase 1 binding ; GO:0008157 | inferred from physical interaction with flw inferred from physical interaction with Pp1-13C inferred from physi	IPR001478:PDZ domain <newline> IPR006643:Zasp-like motif <newline> IPR017351:LIM and senescent cell antigen-like-containing domain protein 1 <newline> IPR036034:PDZ superfamily <newline> IPR031847:Domain of unknown function DUF4749
Q8IMY1	FBgn0001098	CG5320	Glutamate dehydrogenase	Gdh	Glutamate dehydrogenase OS=Drosophila melanogaster GN=Gdh PE=1 SV=1 - [Q8IMY1_DROME]	0	0	0	0	0	0	0	0	0	0	0	0	0	7.13	0	0	0	0	0	0	0	NADH oxidation ; GO:0006116 | inferred from direct assay <newline> glutamate metabolic process ; GO:0006536 | inferred from direct assay <newline> glutamate catabolic process to 2-oxoglutarate ; GO:0019551 | inferred from sequence or structural similarity with UniProt:P49448 inferred from sequence or structural similarity with UniProtKB:P00367 <newline> sperm storage ; GO:0046693 | NOT traceable …	mitochondrion ; GO:0005739 | inferred from direct assay <newline> cytoplasm ; GO:0005737 | inferred from direct assay <newline> cytosol ; GO:0005829 | inferred from direct assay <newline> mitochondrial matrix ; GO:0005759 | inferred from sequence or structural similarity with UniProt:P49448 inferred from sequence or structural similarity with UniProtKB:P00367	glutamate dehydrogenase (NAD+) activity ; GO:0004352 | inferred from direct assay <newline> identical protein binding ; GO:0042802 | inferred from direct assay <newline> glutamate dehydrogenase [NAD(P)+] activity ; GO:0004353 | inferred from direct assay	IPR006095:Glutamate/phenylalanine/leucine/valine dehydrogenase <newline> IPR006096:Glutamate/phenylalanine/leucine/valine dehydrogenase, C-terminal <newline> IPR006097:Glutamate/phenylalanine/leucine/valine dehydrogenase, dimerisation domain <newline> IPR
Q8IN25	FBgn0051198	CG31198	-	CG31198	LP07754p OS=Drosophila melanogaster GN=CG31198 PE=1 SV=1 - [Q8IN25_DROME]	0	0	0	0	0	0	0	0	18.19	0	0	0	0	0	0	0	0	0	0	0	0	proteolysis ; GO:0006508 | inferred from biological aspect of ancestor with PANTHER:PTN000164249 <newline> peptide catabolic process ; GO:0043171 | inferred from biological aspect of ancestor with PANTHER:PTN000164249	cytoplasm ; GO:0005737 | inferred from biological aspect of ancestor with PANTHER:PTN000164249	zinc ion binding ; GO:0008270 | inferred from biological aspect of ancestor with PANTHER:PTN000164249 <newline> metalloaminopeptidase activity ; GO:0070006 | inferred from biological aspect of ancestor with PANTHER:PTN000164249 <newline> peptide binding ;	IPR024571:ERAP1-like C-terminal domain <newline> IPR001930:Peptidase M1, alanine aminopeptidase/leukotriene A4 hydrolase <newline> IPR014782:Peptidase M1, membrane alanine aminopeptidase, N-terminal <newline> IPR034016:Aminopeptidase N-type
Q8INK2	FBgn0037913	CG6783	fatty acid binding protein	fabp	Fatty acid bindin protein, isoform A OS=Drosophila melanogaster GN=fabp PE=1 SV=1 - [Q8INK2_DROME]	0	0	0	0	0	8.84	29.57	0	15.43	20.28	0	0	43.03	14.33	20.43	20.42	0	20.61	25.97	0	0	transport ; GO:0006810 | inferred from electronic annotation with InterPro:IPR000463 <newline> long-term memory ; GO:0007616 | inferred from mutant phenotype	cytosol ; GO:0005829 | inferred from direct assay <newline> nucleoplasm ; GO:0005654 | inferred from direct assay	lipid binding ; GO:0008289 | inferred from electronic annotation with InterPro:IPR000463, InterPro:IPR031259 <newline> transporter activity ; GO:0005215 | inferred from electronic annotation with InterPro:IPR000463	IPR000463:Cytosolic fatty-acid binding <newline> IPR000566:Lipocalin/cytosolic fatty-acid binding domain <newline> IPR012674:Calycin <newline> IPR031259:Intracellular lipid binding protein
Q8INW9	FBgn0032773	CG15825	fondue	fon	Fondue, isoform A OS=Drosophila melanogaster GN=fon PE=1 SV=1 - [Q8INW9_DROME]	0	0	0	0	0	0	0	0	43.36	28.86	34.27	30.32	9.56	0	15.68	16.24	16.68	35.28	0	0	0	hemolymph coagulation ; GO:0042381 | inferred from mutant phenotype <newline> metamorphosis ; GO:0007552 | inferred from mutant phenotype <newline> hemolymph coagulation ; GO:0042381 | inferred from direct assay inferred from mutant phenotype <newline> hemolymph coagulation ; GO:0042381 | inferred from expression pattern	extracellular region ; GO:0005576 | inferred from direct assay	-	-
Q8IPE8	FBgn0028479	CG4389	Mitochondrial trifunctional protein alpha subunit	Mtpalpha	Mitochondrial trifunctional protein alpha subunit, isoform B OS=Drosophila melanogaster GN=Mtpalpha PE=1 SV=1 - [Q8IPE8_DROME]	0	0	0	0	0	8.59	6.03	0	0	18.95	6.71	0	7.9	0	0	0	6.46	0	0	0	0	fatty acid beta-oxidation ; GO:0006635 | inferred from sequence or structural similarity with UniProtKB:P40939 <newline> fatty acid beta-oxidation ; GO:0006635 | inferred from mutant phenotype <newline> determination of adult lifespan ; GO:0008340 | inferred from mutant phenotype <newline> wound healing ; GO:0042060 | inferred from mutant phenotype <newline> fatty acid beta-oxidation ; GO:0006635…	peroxisome ; GO:0005777 | inferred from sequence or structural similarity with HGNC:3247 inferred from sequence model inferred from direct assay <newline> mitochondrion ; GO:0005739 | inferred from direct assay <newline> mitochondrial fatty acid beta-oxidation multienzyme complex ; GO:0016507 | inferred from sequence or structural similarity with UniProtKB:P40939 <newline> mitochondrion ; GO:0005…	long-chain-3-hydroxyacyl-CoA dehydrogenase activity ; GO:0016509 | inferred from sequence or structural similarity with UniProtKB:P40939 <newline> enoyl-CoA hydratase activity ; GO:0004300 | inferred from sequence or structural similarity with UniProtKB:Q	IPR001753:Crotonase superfamily <newline> IPR006108:3-hydroxyacyl-CoA dehydrogenase, C-terminal <newline> IPR006176:3-hydroxyacyl-CoA dehydrogenase, NAD binding <newline> IPR008927:6-phosphogluconate dehydrogenase-like, C-terminal domain superfamily <newl
Q8IPP8	FBgn0051548	CG31548	-	CG31548	Uncharacterized protein OS=Drosophila melanogaster GN=CG31548 PE=1 SV=1 - [Q8IPP8_DROME]	0	0	0	0	0	0	0	0	0	0	11.77	8.34	0	0	0	0	9.06	0	4.64	0	0	-	-	oxidoreductase activity ; GO:0016491 | inferred from electronic annotation with InterPro:IPR020904	IPR002347:Short-chain dehydrogenase/reductase SDR <newline> IPR036291:NAD(P)-binding domain superfamily <newline> IPR020904:Short-chain dehydrogenase/reductase, conserved site
Q8IQU7	FBgn0052208	CG32208	825-Oak	825-Oak	825-Oak OS=Drosophila melanogaster GN=825-Oak PE=4 SV=2 - [Q8IQU7_DROME]	0	0	0	0	0	0	0	0	17.69	0	8.32	0	0	0	0	0	0	0	0	0	0	biological_process ; GO:0008150 | no biological data available	cellular_component ; GO:0005575 | no biological data available	molecular_function ; GO:0003674 | no biological data available	-
Q8IQX5	FBgn0030955	CG6891	-	CG6891	CG6891, isoform B OS=Drosophila melanogaster GN=CG6891 PE=1 SV=1 - [Q8IQX5_DROME]	0	0	0	0	0	0	0	0	0	0	5.58	0	0	0	0	0	0	0	0	0	0	-	intracellular ; GO:0005622 | inferred from electronic annotation with InterPro:IPR002108	actin binding ; GO:0003779 | inferred from electronic annotation with InterPro:IPR002108	IPR002108:Actin-depolymerising factor homology domain <newline> IPR029006:ADF-H/Gelsolin-like domain superfamily <newline> IPR030502:Coactosin-like protein
Q8IQZ8	FBgn0024238	CG8649	Fimbrin	Fim	FI20019p1 OS=Drosophila melanogaster GN=Fim PE=1 SV=1 - [Q8IQZ8_DROME]	0	0	0	0	0	0	0	0	0	0	0	0	0	0	0	0	0	4.58	0	0	0	actin filament bundle assembly ; GO:0051017 | inferred from biological aspect of ancestor with PANTHER:PTN000462453 <newline> actin crosslink formation ; GO:0051764 | inferred from biological aspect of ancestor with PANTHER:PTN000462453 <newline> female meiosis chromosome segregation ; GO:0016321 | inferred from mutant phenotype <newline> actin filament network formation ; GO:0051639 | inferred f…	actin filament ; GO:0005884 | inferred from biological aspect of ancestor with PANTHER:PTN000462453 <newline> contractile ring ; GO:0070938 | colocalizes_with inferred from direct assay <newline> cytosol ; GO:0005829 | inferred from direct assay <newline> apical cortex ; GO:0045179 | inferred from direct assay <newline> actin filament bundle ; GO:0032432 | inferred from biological aspect of ances…	calcium ion binding ; GO:0005509 | inferred from electronic annotation with InterPro:IPR002048 <newline> actin filament binding ; GO:0051015 | inferred from biological aspect of ancestor with PANTHER:PTN000462453 <newline> actin binding ; GO:0003779 | inf	IPR018247:EF-Hand 1, calcium-binding site <newline> IPR001589:Actinin-type actin-binding domain, conserved site <newline> IPR001715:Calponin homology domain <newline> IPR011992:EF-hand domain pair <newline> IPR002048:EF-hand domain <newline> IPR036872:Cal
Q8IRN0	FBgn0030073	CG10962	-	CG10962	FI06485p OS=Drosophila melanogaster GN=CG10962-RB PE=1 SV=1 - [Q8IRN0_DROME]	0	0	0	0	0	0	7.22	0	0	15.92	6.89	0	8.24	0	0	0	0	0	0	0	0	-	-	-	IPR002347:Short-chain dehydrogenase/reductase SDR <newline> IPR036291:NAD(P)-binding domain superfamily
Q8IRQ5	FBgn0028336	CG4094			LP02262p OS=Drosophila melanogaster GN=l(1)G0255 PE=1 SV=1 - [Q8IRQ5_DROME]	14	0	0	12.04	15.28	47.25	76.13	0	16.62	107.65	28.7	27.32	27.63	6.71	23.01	24.73	30.77	8.15	16.09	0	0	tricarboxylic acid cycle ; GO:0006099 | inferred from sequence or structural similarity with UniProtKB:P07954 <newline> malate metabolic process ; GO:0006108 | inferred from biological aspect of ancestor with PANTHER:PTN000154499 <newline> tricarboxylic acid cycle ; GO:0006099 | inferred from biological aspect of ancestor with PANTHER:PTN000154499 <newline> fumarate metabolic process ; GO:0006106…	tricarboxylic acid cycle enzyme complex ; GO:0045239 | inferred from electronic annotation with InterPro:IPR005677 <newline> cytoplasm ; GO:0005737 | inferred from sequence or structural similarity with UniProtKB:P07954 <newline> mitochondrion ; GO:0005739 | inferred from sequence or structural similarity with UniProtKB:P07954 <newline> mitochondrion ; GO:0005739 | inferred from direct assay	fumarate hydratase activity ; GO:0004333 | inferred from biological aspect of ancestor with PANTHER:PTN000154499 <newline> fumarate hydratase activity ; GO:0004333 | inferred from sequence or structural similarity with UniProtKB:P07954	IPR000362:Fumarate lyase family <newline> IPR005677:Fumarate hydratase, class II <newline> IPR008948:L-Aspartase-like <newline> IPR018951:Fumarase C, C-terminal <newline> IPR024083:Fumarase/histidase, N-terminal <newline> IPR020557:Fumarate lyase, conserv
Q8MLS2	FBgn0050410	CG30410	Ribose-5-phosphate isomerase	Rpi	Ribose-5-phosphate isomerase, isoform B OS=Drosophila melanogaster GN=Rpi PE=1 SV=3 - [Q8MLS2_DROME]	0	0	0	0	0	0	0	0	0	0	9.76	5.06	0	0	8.41	5.93	5.95	0	0	0	0	D-ribose metabolic process ; GO:0006014 | inferred from biological aspect of ancestor with PANTHER:PTN000232507 <newline> pentose-phosphate shunt, non-oxidative branch ; GO:0009052 | inferred from biological aspect of ancestor with PANTHER:PTN000232507 <newline> age-dependent response to reactive oxygen species ; GO:0001315 | inferred from mutant phenotype	intracellular membrane-bounded organelle ; GO:0043231 | inferred from biological aspect of ancestor with PANTHER:PTN000232509	ribose-5-phosphate isomerase activity ; GO:0004751 | inferred from biological aspect of ancestor with PANTHER:PTN000232507	IPR004788:Ribose 5-phosphate isomerase, type A <newline> IPR037171:NagB/RpiA transferase-like
Q8MLY8	FBgn0039713	CG7808	Ribosomal protein S8	RpS8	40S ribosomal protein S8 OS=Drosophila melanogaster GN=RpS8 PE=1 SV=1 - [RS8_DROME]	13.45	0	11.18	11.24	13.98	16.42	49.76	11.12	14.64	57.85	29.21	24.32	51.99	19.88	22.45	22.33	25.46	31.07	15.98	19.77	27.93	translation ; GO:0006412 | inferred from electronic annotation with InterPro:IPR001047, InterPro:IPR018283 <newline> cytoplasmic translation ; GO:0002181 | traceable author statement <newline> cytoplasmic translation ; GO:0002181 | inferred by curator from GO:0022626 <newline> maturation of SSU-rRNA from tricistronic rRNA transcript (SSU-rRNA, 5.8S rRNA, LSU-rRNA) ; GO:0000462 | inferred from bio…	ribosome ; GO:0005840 | inferred from direct assay <newline> cytosolic small ribosomal subunit ; GO:0022627 | inferred from sequence or structural similarity <newline> cytosolic ribosome ; GO:0022626 | inferred from direct assay <newline> cytosolic small ribosomal subunit ; GO:0022627 | traceable author statement	structural constituent of ribosome ; GO:0003735 | inferred from sequence or structural similarity <newline> structural constituent of ribosome ; GO:0003735 | inferred from direct assay <newline> structural constituent of ribosome ; GO:0003735 | traceable	IPR018283:Ribosomal protein S8e, conserved site <newline> IPR001047:Ribosomal protein S8e <newline> IPR022309:Ribosomal protein S8e/ribosomal biogenesis NSA2
Q8MPN5	FBgn0265137	CG9453	Serpin 42Da	Spn42Da	Serpin 4 OS=Drosophila melanogaster GN=Spn42Da PE=1 SV=1 - [Q8MPN5_DROME]	0	0	0	0	0	0	0	0	0	0	11.25	6.39	12.71	0	0	0	6.08	0	0	0	0	negative regulation of endopeptidase activity ; GO:0010951 | inferred from direct assay <newline> negative regulation of protein processing ; GO:0010955 | inferred from mutant phenotype <newline> negative regulation of peptide hormone processing ; GO:0060570 | inferred from mutant phenotype	extracellular space ; GO:0005615 | inferred from direct assay	serine-type endopeptidase inhibitor activity ; GO:0004867 | inferred from direct assay <newline> cysteine-type endopeptidase inhibitor activity ; GO:0004869 | inferred from direct assay	IPR000215:Serpin family <newline> IPR023796:Serpin domain <newline> IPR036186:Serpin superfamily
Q8MRM0	FBgn0030484	CG1681	Glutathione S transferase T4	GstT4	GH16740p OS=Drosophila melanogaster GN=GstT4 PE=1 SV=1 - [Q8MRM0_DROME]	0	0	0	0	0	0	0	0	0	0	5.24	0	0	0	0	0	0	0	0	0	0	biological_process ; GO:0008150 | no biological data available	cytoplasm ; GO:0005737 | inferred from sequence or structural similarity with RGD:70952	-	IPR004045:Glutathione S-transferase, N-terminal <newline> IPR004046:Glutathione S-transferase, C-terminal <newline> IPR010987:Glutathione S-transferase, C-terminal-like <newline> IPR036282:Glutathione S-transferase, C-terminal domain superfamily <newline>
Q8MST5	FBgn0003890	CG4869	beta-Tubulin at 97EF	betaTub97EF	Tubulin beta chain OS=Drosophila melanogaster GN=betaTub97EF PE=1 SV=1 - [Q8MST5_DROME]	0	0	0	0	0	0	0	0	0	46.65	0	0	0	0	0	0	0	0	0	0	0	microtubule-based process ; GO:0007017 | inferred from electronic annotation with InterPro:IPR000217, InterPro:IPR002453, InterPro:IPR017975	microtubule ; GO:0005874 | inferred from electronic annotation with InterPro:IPR000217, InterPro:IPR002453, InterPro:IPR017975 <newline> microtubule ; GO:0005874 | inferred from sequence or structural similarity <newline> neuromuscular junction ; GO:0031594 | <newline> microtubule ; GO:0005874 |	GTP binding ; GO:0005525 | inferred from electronic annotation with InterPro:IPR002453, InterPro:IPR008280, InterPro:IPR017975 <newline> structural constituent of cytoskeleton ; GO:0005200 | inferred from electronic annotation with InterPro:IPR002453 <new	IPR000217:Tubulin <newline> IPR002453:Beta tubulin <newline> IPR003008:Tubulin/FtsZ, GTPase domain <newline> IPR008280:Tubulin/FtsZ, C-terminal <newline> IPR017975:Tubulin, conserved site <newline> IPR018316:Tubulin/FtsZ, 2-layer sandwich domain <newline>
Q8STG9	FBgn0086357	CG9539	Sec61 alpha subunit	Sec61alpha	DSec61alpha OS=Drosophila melanogaster GN=Sec61alpha PE=1 SV=1 - [Q8STG9_DROME]	0	0	0	0	0	0	0	0	0	0	0	0	0	0	5.86	6.33	14.77	0	0	0	0	protein transport ; GO:0015031 | inferred from electronic annotation with InterPro:IPR002208 <newline> dorsal closure ; GO:0007391 | inferred from mutant phenotype <newline> head involution ; GO:0008258 | inferred from mutant phenotype <newline> cuticle development ; GO:0042335 | inferred from mutant phenotype <newline> cellular response to virus ; GO:0098586 | inferred from mutant phenotype <new…	membrane ; GO:0016020 | inferred from electronic annotation with InterPro:IPR002208 <newline> endomembrane system ; GO:0012505 | inferred from direct assay <newline> rough endoplasmic reticulum ; GO:0005791 | inferred from direct assay <newline> fusome ; GO:0045169 | inferred from direct assay <newline> endoplasmic reticulum ; GO:0005783 | inferred from direct assay	-	IPR002208:SecY/SEC61-alpha family <newline> IPR030659:SecY conserved site <newline> IPR019561:Translocon Sec61/SecY, plug domain <newline> IPR023201:SecY domain superfamily
Q8SWS3	FBgn0036592	CG13049	-	CG13049	RE26528p OS=Drosophila melanogaster GN=CG13049 PE=1 SV=1 - [Q8SWS3_DROME]	0	0	0	0	0	0	0	0	18.93	0	0	0	0	0	0	0	0	0	0	0	0	Golgi organization ; GO:0007030 | inferred from mutant phenotype	Golgi apparatus ; GO:0005794 | inferred from direct assay	-	-
Q8SWU7	FBgn0030151	CG1354	-	CG1354	Obg-like ATPase 1 OS=Drosophila melanogaster GN=CG1354 PE=1 SV=1 - [OLA1_DROME]	0	0	0	0	0	0	5.13	0	0	0	0	0	0	0	0	0	5.24	0	0	0	0	-	cytoplasm ; GO:0005737 | inferred from biological aspect of ancestor with PANTHER:PTN000592296	GTP binding ; GO:0005525 | inferred from electronic annotation with InterPro:IPR004396, InterPro:IPR006073, InterPro:IPR031167 <newline> ATPase activity ; GO:0016887 | inferred from biological aspect of ancestor with PANTHER:PTN000592296	IPR004396:Ribosome-binding ATPase YchF/Obg-like ATPase 1 <newline> IPR006073:GTP binding domain <newline> IPR012676:TGS-like <newline> IPR013029:Domain of unknown function DUF933 <newline> IPR012675:Beta-grasp domain superfamily <newline> IPR027417:P-loop
Q8SWX4	FBgn0051343	CG31343	-	CG31343	GH24371p OS=Drosophila melanogaster GN=CG5839 PE=1 SV=1 - [Q8SWX4_DROME]	0	0	0	0	0	0	0	0	0	0	0	0	0	0	0	0	5.66	0	0	0	0	peptide catabolic process ; GO:0043171 | inferred from biological aspect of ancestor with PANTHER:PTN000164249 <newline> proteolysis ; GO:0006508 | inferred from biological aspect of ancestor with PANTHER:PTN000164249	cytoplasm ; GO:0005737 | inferred from biological aspect of ancestor with PANTHER:PTN000164249	metalloaminopeptidase activity ; GO:0070006 | inferred from biological aspect of ancestor with PANTHER:PTN000164249 <newline> peptide binding ; GO:0042277 | inferred from biological aspect of ancestor with PANTHER:PTN000164249 <newline> zinc ion binding ;	IPR024571:ERAP1-like C-terminal domain <newline> IPR001930:Peptidase M1, alanine aminopeptidase/leukotriene A4 hydrolase <newline> IPR014782:Peptidase M1, membrane alanine aminopeptidase, N-terminal <newline> IPR034016:Aminopeptidase N-type <newline> IPR0
Q8SXQ1	FBgn0036857	CG9629	-	CG9629	CG9629 OS=Drosophila melanogaster GN=CG9629 PE=1 SV=1 - [Q8SXQ1_DROME]	0	0	0	0	0	0	5.53	0	0	0	0	0	0	4.99	6.66	5.62	0	0	0	0	0	oxidation-reduction process ; GO:0055114 | inferred from electronic annotation with InterPro:IPR015590, InterPro:IPR016161, InterPro:IPR016162, InterPro:IPR016163, InterPro:IPR029510	-	oxidoreductase activity ; GO:0016491 | inferred from electronic annotation with InterPro:IPR015590, InterPro:IPR016161, InterPro:IPR016162, InterPro:IPR029510	IPR015590:Aldehyde dehydrogenase domain <newline> IPR016161:Aldehyde/histidinol dehydrogenase <newline> IPR016162:Aldehyde dehydrogenase, N-terminal <newline> IPR029510:Aldehyde dehydrogenase, glutamic acid active site
Q8SY19	FBgn0025814	CG1742	Microsomal glutathione S-transferase-like	Mgstl	Microsomal glutathione S-transferase-like, isoform A OS=Drosophila melanogaster GN=Mgstl PE=1 SV=1 - [Q8SY19_DROME]	0	0	0	0	0	0	0	0	0	0	0	0	0	0	0	0	4.47	0	0	0	0	-	mitochondrial outer membrane ; GO:0005741 | inferred from sequence or structural similarity with UniProtKB:P10620 <newline> intracellular membrane-bounded organelle ; GO:0043231 | inferred from sequence or structural similarity with HGNC:7061 <newline> intracellular membrane-bounded organelle ; GO:0043231 | inferred from sequence or structural similarity with UniProtKB:P10620	glutathione transferase activity ; GO:0004364 | inferred from sequence or structural similarity with UniProtKB:P10620 <newline> glutathione transferase activity ; GO:0004364 | inferred from sequence or structural similarity with HGNC:7061	IPR001129:Membrane-associated, eicosanoid/glutathione metabolism (MAPEG) protein <newline> IPR023352:Membrane associated eicosanoid/glutathione metabolism-like domain superfamily
Q8SZK9	FBgn0031629	CG3244	C-type lectin 27kD	Clect27	C-type lectin 27kD, isoform A OS=Drosophila melanogaster GN=Clect27 PE=1 SV=1 - [Q8SZK9_DROME]	30.83	0	0	30.33	30.24	29.22	13.55	0	23.67	28.05	19.92	19.25	14.65	9.58	38.73	39.83	32.55	30.45	17.52	0	0	-	-	carbohydrate binding ; GO:0030246 | inferred from sequence or structural similarity with Lectin-galC1	IPR001304:C-type lectin-like <newline> IPR018378:C-type lectin, conserved site <newline> IPR016186:C-type lectin-like/link domain superfamily <newline> IPR016187:C-type lectin fold
Q8SZM2	FBgn0032538	CG16885	-	CG16885	RH04334p OS=Drosophila melanogaster GN=CG16885 PE=1 SV=1 - [Q8SZM2_DROME]	0	0	0	0	0	5.43	0	0	0	0	4.77	0	0	0	0	0	0	0	0	0	0	-	-	-	-
Q8SZN1	FBgn0051313	CG31313	-	CG31313	GEO08217p1 OS=Drosophila melanogaster GN=CG31313 PE=1 SV=1 - [Q8SZN1_DROME]	0	0	0	0	0	0	6.62	0	0	0	0	0	0	0	0	0	0	0	0	0	0	-	-	cysteine-type endopeptidase inhibitor activity ; GO:0004869 | inferred from electronic annotation with InterPro:IPR000010	IPR000010:Cystatin domain <newline> IPR018073:Proteinase inhibitor I25, cystatin, conserved site
Q8T3U2	FBgn0033912	CG8415	Ribosomal protein S23	RpS23	40S ribosomal protein S23 OS=Drosophila melanogaster GN=RpS23 PE=1 SV=1 - [RS23_DROME]	0	0	0	0	0	8.75	33.19	0	17.36	32.36	27.27	22.32	38.96	0	21.92	19.84	14.77	24.02	20.16	0	0	translation ; GO:0006412 | inferred from electronic annotation with InterPro:IPR005680, InterPro:IPR006032 <newline> cytoplasmic translation ; GO:0002181 | traceable author statement <newline> cytoplasmic translation ; GO:0002181 | inferred by curator from GO:0022626	small ribosomal subunit ; GO:0015935 | inferred from electronic annotation with InterPro:IPR005680 <newline> cytosol ; GO:0005829 | inferred from direct assay <newline> ribosome ; GO:0005840 | inferred from direct assay <newline> cytosolic ribosome ; GO:0022626 | inferred from direct assay <newline> cytosolic small ribosomal subunit ; GO:0022627 | traceable author statement	structural constituent of ribosome ; GO:0003735 | traceable author statement <newline> structural constituent of ribosome ; GO:0003735 | inferred from direct assay	IPR005680:Ribosomal protein S23, eukaryotic/archaeal <newline> IPR006032:Ribosomal protein S12/S23 <newline> IPR012340:Nucleic acid-binding, OB-fold
Q8T6I0	FBgn0016693	CG6148	Putative Achaete Scute Target 1	Past1	EH domain containing protein OS=Drosophila melanogaster GN=Past1 PE=1 SV=1 - [Q8T6I0_DROME]	0	0	5.44	0	0	0	0	0	0	0	0	0	0	0	5.78	0	5.34	0	0	0	0	endocytic recycling ; GO:0032456 | inferred from electronic annotation with InterPro:IPR029952 <newline> endocytosis ; GO:0006897 | inferred from mutant phenotype <newline> R7 cell differentiation ; GO:0045466 | inferred from mutant phenotype <newline> retinal cone cell differentiation ; GO:0042670 | inferred from mutant phenotype <newline> imaginal disc-derived wing vein specification ; GO:00074…	subsynaptic reticulum ; GO:0071212 | inferred from direct assay	calcium ion binding ; GO:0005509 | inferred from electronic annotation with InterPro:IPR002048 <newline> GTP binding ; GO:0005525 | inferred from electronic annotation with InterPro:IPR030381	IPR030381:Dynamin-type guanine nucleotide-binding (G) domain <newline> IPR018247:EF-Hand 1, calcium-binding site <newline> IPR000261:EH domain <newline> IPR011992:EF-hand domain pair <newline> IPR022812:Dynamin superfamily <newline> IPR027417:P-loop conta
Q8T8R1	FBgn0034802	CG3800	CCHC-type zinc finger nucleic acid binding protein	CNBP	CCHC-type zinc finger protein CG3800 OS=Drosophila melanogaster GN=CG3800 PE=1 SV=1 - [Y3800_DROME]	0	0	0	0	0	0	0	0	6.58	0	0	0	0	0	0	0	0	0	0	0	0	biological_process ; GO:0008150 | no biological data available	cellular_component ; GO:0005575 | no biological data available	nucleic acid binding ; GO:0003676 | inferred from electronic annotation with InterPro:IPR001878 <newline> zinc ion binding ; GO:0008270 | inferred from electronic annotation with InterPro:IPR001878	IPR001878:Zinc finger, CCHC-type <newline> IPR036875:Zinc finger, CCHC-type superfamily
Q94511	FBgn0017566	CG2286	NADH dehydrogenase (ubiquinone) 75 kDa subunit	ND-75	NADH-ubiquinone oxidoreductase 75 kDa subunit, mitochondrial OS=Drosophila melanogaster GN=ND-75 PE=2 SV=3 - [NDUS1_DROME]	0	0	0	0	0	0	0	0	0	0	0	0	0	0	0	0	10.57	0	0	0	0	ATP synthesis coupled electron transport ; GO:0042773 | inferred from electronic annotation with InterPro:IPR000283 <newline> reactive oxygen species metabolic process ; GO:0072593 | inferred from sequence or structural similarity with HGNC:7707 <newline> apoptotic mitochondrial changes ; GO:0008637 | inferred from biological aspect of ancestor with PANTHER:PTN000906857 <newline> cellular respira…	mitochondrial respiratory chain complex I ; GO:0005747 | inferred from sequence or structural similarity with UniProtKB:P28331 <newline> mitochondrion ; GO:0005739 | inferred from sequence or structural similarity with HGNC:7707 <newline> mitochondrial respiratory chain complex I ; GO:0005747 | inferred from biological aspect of ancestor with PANTHER:PTN000177280	electron transfer activity ; GO:0009055 | inferred from electronic annotation with InterPro:IPR001041 <newline> iron-sulfur cluster binding ; GO:0051536 | inferred from biological aspect of ancestor with PANTHER:PTN000177278 <newline> NADH dehydrogenase a	IPR000283:NADH:ubiquinone oxidoreductase, 75kDa subunit, conserved site <newline> IPR001041:2Fe-2S ferredoxin-type iron-sulfur binding domain <newline> IPR006656:Molybdopterin oxidoreductase <newline> IPR010228:NADH:ubiquinone oxidoreductase, subunit G <n
Q94514	FBgn0019624	CG14724	Cytochrome c oxidase subunit 5A	COX5A	Cytochrome c oxidase subunit 5A, mitochondrial OS=Drosophila melanogaster GN=COX5A PE=2 SV=2 - [COX5A_DROME]	0	0	0	0	0	0	0	0	0	0	0	0	0	0	0	0	0	0	0	6.43	9.82	mitochondrial electron transport, cytochrome c to oxygen ; GO:0006123 | inferred from sequence or structural similarity with UniProtKB:P20674 <newline> negative regulation of neuroblast proliferation ; GO:0007406 | inferred from mutant phenotype <newline> positive regulation of cell cycle ; GO:0045787 | inferred from mutant phenotype <newline> mitochondrial electron transport, cytochrome c to oxy…	mitochondrial respiratory chain complex IV ; GO:0005751 | inferred from sequence or structural similarity with UniProtKB:P20674 <newline> mitochondrion ; GO:0005739 | inferred from direct assay <newline> mitochondrial respiratory chain complex IV ; GO:0005751 | inferred from biological aspect of ancestor with PANTHER:PTN000367750	cytochrome-c oxidase activity ; GO:0004129 | inferred from sequence or structural similarity with UniProtKB:P20674 <newline> cytochrome-c oxidase activity ; GO:0004129 | inferred from biological aspect of ancestor with PANTHER:PTN000367750	IPR003204:Cytochrome c oxidase, subunit Va/VI <newline> IPR036545:Cytochrome c oxidase, subunit Va/VI superfamily
Q94516	FBgn0019644	CG8189	ATP synthase, subunit B	ATPsynB	ATP synthase subunit b, mitochondrial OS=Drosophila melanogaster GN=ATPsynB PE=2 SV=2 - [AT5F1_DROME]	10.16	0	0	11.14	0	0	0	0	0	0	20.34	17.37	0	0	25.38	24.32	34.86	22.39	0	0	0	ATP synthesis coupled proton transport ; GO:0015986 | inferred from sequence or structural similarity with SGD:S000005999 <newline> phagocytosis ; GO:0006909 | inferred from mutant phenotype <newline> ATP synthesis coupled proton transport ; GO:0015986 | inferred from biological aspect of ancestor with PANTHER:PTN000296496 <newline> proton transport ; GO:0015992 | inferred from sequence or struct…	mitochondrial proton-transporting ATP synthase complex, coupling factor F(o) ; GO:0000276 | inferred from sequence or structural similarity with UniProtKB:P24539 <newline> mitochondrial proton-transporting ATP synthase complex, coupling factor F(o) ; GO:0000276 | inferred from biological aspect of ancestor with PANTHER:PTN000296496 <newline> mitochondrion ; GO:0005739 | inferred from direct assay	proton-transporting ATP synthase activity, rotational mechanism ; GO:0046933 | contributes_to inferred from biological aspect of ancestor with PANTHER:PTN000296496 <newline> proton-transporting ATP synthase activity, rotational mechanism ; GO:0046933 | co	IPR008688:ATP synthase, F0 complex, subunit B/MI25 <newline> IPR013837:ATP synthase, F0 complex, subunit B
Q94518	FBgn0086904	CG8759	Nascent polypeptide associated complex protein alpha subunit	Nacalpha	Nascent polypeptide-associated complex subunit alpha OS=Drosophila melanogaster GN=Nacalpha PE=1 SV=2 - [NACA_DROME]	0	0	0	0	0	7.73	12.58	0	0	17.06	0	0	0	0	14.93	0	7.5	0	0	0	0	oogenesis ; GO:0048477 | inferred from mutant phenotype	nascent polypeptide-associated complex ; GO:0005854 | inferred from electronic annotation with InterPro:IPR016641	protein binding ; GO:0005515 | inferred from physical interaction with UniProtKB:Q9U9Q7	IPR002715:Nascent polypeptide-associated complex NAC domain <newline> IPR016641:Nascent polypeptide-associated complex subunit alpha
Q94522	FBgn0004888	CG1065	Succinyl-coenzyme A synthetase alpha subunit 1	Scsalpha1	Succinate--CoA ligase [ADP/GDP-forming] subunit alpha, mitochondrial OS=Drosophila melanogaster GN=Scsalpha PE=2 SV=3 - [SUCA_DROME]	10.97	0	4.94	11.03	10.33	6.51	20.2	0	11	38.69	15.94	14.32	13.36	0	19.13	21.82	30.55	19.36	16.37	0	20.96	tricarboxylic acid cycle ; GO:0006099 | inferred from sequence or structural similarity with UniProtKB:P53597 <newline> canonical glycolysis ; GO:0061621 | inferred from mutant phenotype <newline> tricarboxylic acid cycle ; GO:0006099 | inferred from mutant phenotype	succinate-CoA ligase complex (GDP-forming) ; GO:0045244 | inferred from sequence or structural similarity with UniProtKB:P53597 <newline> mitochondrial matrix ; GO:0005759 | inferred from biological aspect of ancestor with PANTHER:PTN000122014 <newline> mitochondrion ; GO:0005739 | inferred from direct assay	cofactor binding ; GO:0048037 | inferred from electronic annotation with InterPro:IPR003781 <newline> succinate-CoA ligase (GDP-forming) activity ; GO:0004776 | inferred from biological aspect of ancestor with PANTHER:PTN000122014 <newline> succinyl-CoA h	IPR003781:CoA-binding <newline> IPR005810:Succinyl-CoA ligase, alpha subunit <newline> IPR005811:ATP-citrate lyase/succinyl-CoA ligase <newline> IPR016102:Succinyl-CoA synthetase-like <newline> IPR017440:ATP-citrate lyase/succinyl-CoA ligase, active site
Q94523	FBgn0261439	CG17246	Succinate dehydrogenase, subunit A (flavoprotein)	SdhA	Succinate dehydrogenase [ubiquinone] flavoprotein subunit, mitochondrial OS=Drosophila melanogaster GN=SdhA PE=2 SV=3 - [SDHA_DROME]	7.25	0	0	7.23	7.36	5.33	11.5	0	0	35	0	0	5.57	0	0	0	13.75	6.58	0	0	0	mitochondrial electron transport, succinate to ubiquinone ; GO:0006121 | inferred from biological aspect of ancestor with PANTHER:PTN000180258 <newline> tricarboxylic acid cycle ; GO:0006099 | inferred from biological aspect of ancestor with PANTHER:PTN000180364 <newline> tricarboxylic acid cycle ; GO:0006099 | inferred from sequence or structural similarity with UniProtKB:P31040 <newline> anaero…	mitochondrial respiratory chain complex II, succinate dehydrogenase complex (ubiquinone) ; GO:0005749 | inferred from biological aspect of ancestor with PANTHER:PTN000180258 <newline> mitochondrial respiratory chain complex II, succinate dehydrogenase complex (ubiquinone) ; GO:0005749 | inferred from sequence or structural similarity with UniProtKB:P31040 <newline> mitochondrion ; GO:0005739 | in…	flavin adenine dinucleotide binding ; GO:0050660 | inferred from electronic annotation with InterPro:IPR011281, InterPro:IPR014006 <newline> electron transfer activity ; GO:0009055 | inferred from biological aspect of ancestor with PANTHER:PTN000180228 <n	IPR015939:Fumarate reductase/succinate dehydrogenase flavoprotein-like, C-terminal <newline> IPR003952:Fumarate reductase/succinate dehydrogenase, FAD-binding site <newline> IPR003953:FAD-dependent oxidoreductase 2, FAD binding domain <newline> IPR011281:
Q94920	FBgn0004363	CG6647	porin	porin	Voltage-dependent anion-selective channel OS=Drosophila melanogaster GN=porin PE=1 SV=3 - [VDAC_DROME]	24.42	0	0	22.37	24.38	0	10.78	5.43	22.04	10.21	12.47	8.32	0	0	29.42	28.92	37.7	16.37	0	40.05	60.72	anion transmembrane transport ; GO:0098656 | inferred from electronic annotation with InterPro:IPR001925 <newline> ion transport ; GO:0006811 | inferred from direct assay <newline> phototransduction ; GO:0007602 | inferred from mutant phenotype <newline> mitochondrial transport ; GO:0006839 | inferred from sequence or structural similarity with UniProtKB:P21796 <newline> sperm mitochondrion organ…	mitochondrion ; GO:0005739 | inferred from direct assay <newline> mitochondrial outer membrane ; GO:0005741 | inferred from sequence or structural similarity with UniProtKB:P21796 <newline> Nebenkern ; GO:0016006 | inferred from direct assay <newline> mitochondrial outer membrane ; GO:0005741 | non-traceable author statement	voltage-gated anion channel activity ; GO:0008308 | inferred from direct assay <newline> voltage-gated anion channel activity ; GO:0008308 | inferred from sequence or structural similarity with UniProtKB:P21796	IPR001925:Porin, eukaryotic type <newline> IPR027246:Eukaryotic porin/Tom40 <newline> IPR030277:Voltage-dependent anion-selective channel protein 2
Q95028	FBgn0001258	CG10160	Lactate dehydrogenase	Ldh	L-lactate dehydrogenase OS=Drosophila melanogaster GN=ImpL3 PE=2 SV=1 - [LDH_DROME]	14.31	0	31.03	13.23	15.3	14.95	63.58	0	14.99	50.51	47.17	47.58	83.12	19.79	43.83	47.83	56.44	98.34	106.42	0	0	carbohydrate metabolic process ; GO:0005975 | inferred from electronic annotation with InterPro:IPR015955 <newline> oxidation-reduction process ; GO:0055114 | inferred from electronic annotation with InterPro:IPR001236, InterPro:IPR001557, InterPro:IPR011304, InterPro:IPR015955, InterPro:IPR018177, InterPro:IPR022383 <newline> carboxylic acid metabolic process ; GO:0019752 | inferred from electro…	cytoplasm ; GO:0005737 | inferred from electronic annotation with InterPro:IPR011304	L-lactate dehydrogenase activity ; GO:0004459 | inferred from electronic annotation with InterPro:IPR011304, InterPro:IPR018177	IPR015955:Lactate dehydrogenase/glycoside hydrolase, family 4, C-terminal <newline> IPR018177:L-lactate dehydrogenase, active site <newline> IPR001236:Lactate/malate dehydrogenase, N-terminal <newline> IPR001557:L-lactate/malate dehydrogenase <newline> IP
Q95083	FBgn0016697	CG10938	Proteasome alpha5 subunit	Prosalpha5	Proteasome subunit alpha type-5 OS=Drosophila melanogaster GN=Prosalpha5 PE=2 SV=2 - [PSA5_DROME]	0	0	0	0	0	0	0	0	0	0	9.52	5.02	0	0	0	0	5.2	0	0	0	0	proteasome-mediated ubiquitin-dependent protein catabolic process ; GO:0043161 | inferred from mutant phenotype <newline> proteasome-mediated ubiquitin-dependent protein catabolic process ; GO:0043161 | inferred by curator from GO:0005839	proteasome core complex, alpha-subunit complex ; GO:0019773 | inferred from sequence or structural similarity with UniProtKB:P40302 <newline> proteasome complex ; GO:0000502 | inferred from direct assay <newline> proteasome core complex ; GO:0005839 | inferred from direct assay	threonine-type endopeptidase activity ; GO:0004298 | inferred from electronic annotation with InterPro:IPR001353, InterPro:IPR023332 <newline> endopeptidase activity ; GO:0004175 | contributes_to inferred by curator from GO:0005839	IPR000426:Proteasome alpha-subunit, N-terminal domain <newline> IPR001353:Proteasome, subunit alpha/beta <newline> IPR023332:Proteasome alpha-type subunit <newline> IPR033812:Proteasome subunit alpha5 <newline> IPR029055:Nucleophile aminohydrolases, N-ter
Q95RG1	FBgn0010408	CG3395	Ribosomal protein S9	RpS9	GEO04282p1 OS=Drosophila melanogaster GN=RpS9 PE=1 SV=1 - [Q95RG1_DROME]	0	0	0	0	0	0	0	0	0	0	7.42	0	0	0	7.04	6.38	0	4.5	0	0	0	cytoplasmic translation ; GO:0002181 | inferred by curator from GO:0022626 <newline> cytoplasmic translation ; GO:0002181 | traceable author statement <newline> positive regulation of translational fidelity ; GO:0045903 | inferred from biological aspect of ancestor with PANTHER:PTN000216478	small ribosomal subunit ; GO:0015935 | inferred from electronic annotation with InterPro:IPR005710 <newline> cytosol ; GO:0005829 | inferred from direct assay <newline> nuclear chromosome ; GO:0000228 | inferred from direct assay <newline> nucleolus ; GO:0005730 | inferred from direct assay <newline> ribosome ; GO:0005840 | inferred from direct assay <newline> cytosolic small ribosomal subunit ; …	structural constituent of ribosome ; GO:0003735 | traceable author statement <newline> rRNA binding ; GO:0019843 | inferred from biological aspect of ancestor with PANTHER:PTN000216478 <newline> structural constituent of ribosome ; GO:0003735 | inferred f	IPR018079:Ribosomal protein S4, conserved site <newline> IPR001912:Ribosomal protein S4/S9, N-terminal <newline> IPR002942:RNA-binding S4 domain <newline> IPR005710:Ribosomal protein S4/S9, eukaryotic/archaeal <newline> IPR022801:Ribosomal protein S4/S9 <
Q95SI7	FBgn0038924	CG6028	-	CG6028	CG6028 OS=Drosophila melanogaster GN=CG6028 PE=1 SV=1 - [Q95SI7_DROME]	19.69	0	0	18.26	19.18	0	23.58	0	0	20.69	9.56	5.97	16.63	0	14.69	11.36	16.31	27.43	18.75	0	0	metabolic process ; GO:0008152 | inferred from electronic annotation with InterPro:IPR011234	-	catalytic activity ; GO:0003824 | inferred from electronic annotation with InterPro:IPR011234	IPR011234:Fumarylacetoacetase-like, C-terminal <newline> IPR036663:Fumarylacetoacetase-like, C-terminal domain superfamily
Q95TP9	FBgn0261592	CG10944	Ribosomal protein S6	RpS6	40S ribosomal protein S6 OS=Drosophila melanogaster GN=RpS6 PE=1 SV=1 - [Q95TP9_DROME]	0	0	0	0	0	0	0	0	0	0	0	0	0	0	0	0	5.89	0	0	0	0	translation ; GO:0006412 | inferred from electronic annotation with InterPro:IPR001377, InterPro:IPR014401, InterPro:IPR018282 <newline> cytoplasmic translation ; GO:0002181 | inferred by curator from GO:0022626 <newline> rRNA processing ; GO:0006364 | inferred from biological aspect of ancestor with PANTHER:PTN000161291 <newline> cytoplasmic translation ; GO:0002181 | traceable author statement …	ribosome ; GO:0005840 | inferred from direct assay <newline> cytosolic small ribosomal subunit ; GO:0022627 | traceable author statement <newline> cytosolic ribosome ; GO:0022626 | inferred from direct assay	structural constituent of ribosome ; GO:0003735 | inferred from direct assay <newline> structural constituent of ribosome ; GO:0003735 | traceable author statement	IPR018282:Ribosomal protein S6e, conserved site <newline> IPR001377:Ribosomal protein S6e <newline> IPR014401:Ribosomal protein S6, eukaryotic
Q960J9	FBgn0052633	CG32633	-	CG32633	LD47544p OS=Drosophila melanogaster GN=CG1733 PE=1 SV=1 - [Q960J9_DROME]	7.31	0	0	6.98	0	0	0	0	9.67	0	0	0	0	0	0	0	0	0	0	0	0	-	-	-	IPR006616:DM9 repeat <newline> IPR024518:Domain of unknown function DUF3421
Q960K8	FBgn0038326	CG5044	-	CG5044	3-hydroxyisobutyryl-CoA hydrolase, mitochondrial OS=Drosophila melanogaster GN=CG5044 PE=1 SV=1 - [Q960K8_DROME]	0	0	0	0	0	0	0	0	0	7.69	0	0	0	0	5.71	0	19.27	0	10.22	0	0	negative regulation of response to wounding ; GO:1903035 | inferred from mutant phenotype	-	3-hydroxyisobutyryl-CoA hydrolase activity ; GO:0003860 | inferred from electronic annotation with InterPro:IPR032259	IPR029045:ClpP/crotonase-like domain superfamily <newline> IPR032259:Enoyl-CoA hydratase/isomerase, HIBYL-CoA-H type
Q9GU68	FBgn0034967				Eukaryotic translation initiation factor 5A OS=Drosophila melanogaster GN=eIF-5A PE=2 SV=2 - [IF5A_DROME]	0	0	0	0	0	0	0	0	0	6.04	5.82	0	7.73	0	0	0	0	0	8.18	0	0
Q9I7J0	FBgn0038774	CG5023	-	CG5023	CG5023 OS=Drosophila melanogaster GN=CG5023 PE=1 SV=1 - [Q9I7J0_DROME]	0	0	0	0	0	0	6.1	0	14.56	5.87	49.39	49.32	49.69	12.07	32.17	29.82	34.32	16.34	21.73	0	0	actomyosin structure organization ; GO:0031032 | inferred from electronic annotation with InterPro:IPR001997	-	actin binding ; GO:0003779 | inferred from electronic annotation with InterPro:IPR001997 <newline> actin binding ; GO:0003779 | inferred from sequence or structural similarity	IPR000557:Calponin repeat <newline> IPR001715:Calponin homology domain <newline> IPR001997:Calponin/LIMCH1 <newline> IPR003096:Smooth muscle protein/calponin <newline> IPR036872:Calponin-like domain superfamily
Q9I7P8	FBgn0037024	CG4365	tenzing norgay	tzn	CG4365, isoform B OS=Drosophila melanogaster GN=tzn PE=1 SV=1 - [Q9I7P8_DROME]	6.11	0	0	5.39	6.98	0	0	0	0	0	5.6	0	0	0	0	0	0	0	0	0	0	methylglyoxal catabolic process to D-lactate via S-lactoyl-glutathione ; GO:0019243 | inferred from electronic annotation with InterPro:IPR017782 <newline> response to hypoxia ; GO:0001666 | inferred from mutant phenotype	-	hydroxyacylglutathione hydrolase activity ; GO:0004416 | inferred from electronic annotation with InterPro:IPR017782	IPR001279:Metallo-beta-lactamase <newline> IPR017782:Hydroxyacylglutathione hydrolase <newline> IPR036866:Metallo-hydrolase/oxidoreductase superfamily <newline> IPR032282:Hydroxyacylglutathione hydrolase, C-terminal domain <newline> IPR035680:Hydroxyacylg
Q9NFX3	FBgn0024958	CG4900	Iron regulatory protein 1A	Irp-1A	Iron regulatory protein 1A OS=Drosophila melanogaster GN=Irp-1A PE=1 SV=1 - [Q9NFX3_DROME]	0	0	0	0	0	110.47	73.99	0	0	0	811.35	521.35	217.65	56.25	401.35	382.82	0	0	0	17.53	29.83	metabolic process ; GO:0008152 | inferred from electronic annotation with InterPro:IPR000573, InterPro:IPR001030, InterPro:IPR015931, InterPro:IPR015932, InterPro:IPR015937 <newline> ventral furrow formation ; GO:0007370 | inferred from mutant phenotype	-	iron-responsive element binding ; GO:0030350 | inferred from direct assay <newline> aconitate hydratase activity ; GO:0003994 | inferred from direct assay	IPR015928:Aconitase/3-isopropylmalate dehydratase, swivel <newline> IPR015931:Aconitase/3-isopropylmalate dehydratase large subunit, alpha/beta/alpha, subdomain 1/3 <newline> IPR015932:Aconitase/3-isopropylmalate dehydratase large subunit, alpha/beta/alph
Q9NJH0	FBgn0029176	CG11901	eukaryotic translation elongation factor 1 gamma	eEF1gamma	Elongation factor 1-gamma OS=Drosophila melanogaster GN=Ef1gamma PE=2 SV=2 - [EF1G_DROME]	21.02	0	0	16.38	22.12	39.24	53.82	0	20.09	45.68	49.08	47.33	49.14	0	48.84	51.83	82.98	43.65	33.99	0	0	translational elongation ; GO:0006414 | inferred from electronic annotation with InterPro:IPR001662 <newline> glutathione metabolic process ; GO:0006749 | inferred from biological aspect of ancestor with PANTHER:PTN000136167 <newline> translational elongation ; GO:0006414 | inferred from sequence or structural similarity	eukaryotic translation elongation factor 1 complex ; GO:0005853 | inferred from sequence or structural similarity <newline> nucleus ; GO:0005634 | inferred from direct assay <newline> cytoplasm ; GO:0005737 | inferred from direct assay	translation elongation factor activity ; GO:0003746 | inferred from sequence or structural similarity <newline> glutathione transferase activity ; GO:0004364 | inferred from biological aspect of ancestor with PANTHER:PTN000136167 <newline> translation elo	IPR001662:Elongation factor 1B gamma, C-terminal <newline> IPR004045:Glutathione S-transferase, N-terminal <newline> IPR004046:Glutathione S-transferase, C-terminal <newline> IPR010987:Glutathione S-transferase, C-terminal-like <newline> IPR036433:Elongat
Q9U1L2	FBgn0040349	CG3699	-	CG3699	CG3699 OS=Drosophila melanogaster GN=EG:BACR7A4.14 PE=1 SV=1 - [Q9U1L2_DROME]	6.38	0	0	6.02	5.3	0	0	0	0	9.01	25.05	18.27	8.31	0	28.59	28.72	17.17	14.34	0	0	0	fatty acid beta-oxidation ; GO:0006635 | non-traceable author statement	-	2,4-dienoyl-CoA reductase (NADPH) activity ; GO:0008670 | inferred from sequence or structural similarity with HGNC:2754	IPR002347:Short-chain dehydrogenase/reductase SDR <newline> IPR036291:NAD(P)-binding domain superfamily <newline> IPR020904:Short-chain dehydrogenase/reductase, conserved site
Q9U3Z7	FBgn0015393	CG3949	hoi-polloi	hoip	NHP2-like protein 1 homolog OS=Drosophila melanogaster GN=hoip PE=2 SV=1 - [NH2L1_DROME]	0	0	0	0	0	0	0	0	5.89	0	7.28	0	0	0	0	0	0	0	0	0	0	mRNA splicing, via spliceosome ; GO:0000398 | inferred from biological aspect of ancestor with PANTHER:PTN000560317 <newline> muscle tissue morphogenesis ; GO:0060415 | inferred from mutant phenotype <newline> maturation of LSU-rRNA ; GO:0000470 | inferred from biological aspect of ancestor with PANTHER:PTN000559990 <newline> mRNA splicing, via spliceosome ; GO:0000398 | inferred from sequence or…	small-subunit processome ; GO:0032040 | inferred from biological aspect of ancestor with PANTHER:PTN000560317 <newline> precatalytic spliceosome ; GO:0071011 | inferred from direct assay <newline> box C/D snoRNP complex ; GO:0031428 | inferred from biological aspect of ancestor with PANTHER:PTN000560317 <newline> U4/U6 x U5 tri-snRNP complex ; GO:0046540 | inferred from biological aspect of ances…	RNA binding ; GO:0003723 | inferred from biological aspect of ancestor with PANTHER:PTN000559990 <newline> mRNA binding ; GO:0003729 | inferred from sequence or structural similarity with HGNC:7819	IPR018492:Ribosomal protein L7Ae/L8/Nhp2 family <newline> IPR002415:H/ACA ribonucleoprotein complex, subunit Nhp2, eukaryote <newline> IPR004037:Ribosomal protein L7Ae conserved site <newline> IPR004038:Ribosomal protein L7Ae/L30e/S12e/Gadd45 <newline> IP
Q9U915	FBgn0283494	CG3140	Adenylate kinase 2	Adk2	Adenylate kinase OS=Drosophila melanogaster GN=Adk2 PE=1 SV=1 - [KAD2_DROME]	8.47	0	0	8.15	8.18	0	0	0	0	0	0	0	0	0	10.22	0	19.72	12.73	0	0	0	ADP biosynthetic process ; GO:0006172 | inferred from sequence or structural similarity with UniProtKB:P54819	mitochondrion ; GO:0005739 | inferred from direct assay <newline> mitochondrial intermembrane space ; GO:0005758 | inferred from sequence or structural similarity with UniProtKB:P54819	ATP binding ; GO:0005524 | inferred from electronic annotation with InterPro:IPR000850, InterPro:IPR006259 <newline> adenylate kinase activity ; GO:0004017 | inferred from direct assay inferred from mutant phenotype <newline> adenylate kinase activity ; G	IPR033690:Adenylate kinase, conserved site <newline> IPR000850:Adenylate kinase/UMP-CMP kinase <newline> IPR006259:Adenylate kinase subfamily <newline> IPR007862:Adenylate kinase, active site lid domain <newline> IPR028587:Adenylate kinase 2 <newline> IPR
Q9U9Q4	FBgn0022023	CG9124	eukaryotic translation initiation factor 3 subunit h	eIF3h	Eukaryotic translation initiation factor 3 subunit H OS=Drosophila melanogaster GN=eIF-3p40 PE=1 SV=2 - [EIF3H_DROME]	0	0	0	0	0	0	0	0	0	0	0	0	0	0	7.02	8.29	6.8	0	0	0	0	translational initiation ; GO:0006413 | inferred from sequence or structural similarity <newline> positive regulation of Notch signaling pathway ; GO:0045747 | inferred from mutant phenotype	eukaryotic translation initiation factor 3 complex ; GO:0005852 | inferred from electronic annotation with InterPro:IPR027524 <newline> eukaryotic translation initiation factor 3 complex ; GO:0005852 | inferred from sequence or structural similarity <newline> cytosol ; GO:0005829 | inferred from sequence or structural similarity	translation initiation factor activity ; GO:0003743 | inferred from electronic annotation with InterPro:IPR027524 <newline> translation initiation factor activity ; GO:0003743 | inferred from sequence or structural similarity	IPR000555:JAB1/MPN/MOV34 metalloenzyme domain <newline> IPR027524:Eukaryotic translation initiation factor 3 subunit H
Q9V396	FBgn0027844	CG7820	Carbonic anhydrase 1	CAH1	Carbonic anhydrase 1 OS=Drosophila melanogaster GN=CAH1 PE=1 SV=1 - [Q9V396_DROME]	8.7	0	0	8.98	9.22	0	25.21	0	0	19.15	17.82	16.84	15.94	0	13.08	11.73	21.53	21.61	7.8	0	0	one-carbon metabolic process ; GO:0006730 | inferred from direct assay	cytoplasm ; GO:0005737 | inferred from sequence model	zinc ion binding ; GO:0008270 | inferred from electronic annotation with InterPro:IPR018338 <newline> carbonate dehydratase activity ; GO:0004089 | inferred from direct assay <newline> carbonate dehydratase activity ; GO:0004089 | inferred from sequence o	IPR001148:Alpha carbonic anhydrase <newline> IPR023561:Carbonic anhydrase, alpha-class <newline> IPR018338:Carbonic anhydrase, alpha-class, conserved site <newline> IPR036398:Alpha carbonic anhydrase superfamily
Q9V3G1	FBgn0261602	CG1263	Ribosomal protein L8	RpL8	60S ribosomal protein L8 OS=Drosophila melanogaster GN=RpL8 PE=1 SV=1 - [RL8_DROME]	0	0	0	0	0	0	16.78	0	0	23.25	15.09	14.33	5.41	10.85	0	0	9.61	5.55	7.05	0	0	translation ; GO:0006412 | inferred from electronic annotation with InterPro:IPR002171, InterPro:IPR022666, InterPro:IPR022669, InterPro:IPR022671 <newline> cytoplasmic translation ; GO:0002181 | inferred by curator from GO:0022626 <newline> insulin receptor signaling pathway ; GO:0008286 | inferred from genetic interaction with Pi3K92E inferred from genetic interaction with InR <newline> compoun…	nucleolus ; GO:0005730 | inferred from direct assay <newline> ribosome ; GO:0005840 | inferred from direct assay <newline> cytosolic ribosome ; GO:0022626 | inferred from direct assay <newline> nuclear chromosome ; GO:0000228 | inferred from direct assay <newline> cytosolic large ribosomal subunit ; GO:0022625 | traceable author statement <newline> cytoplasm ; GO:0005737 | inferred from direct as…	structural constituent of ribosome ; GO:0003735 | traceable author statement <newline> RNA binding ; GO:0003723 | inferred from biological aspect of ancestor with PANTHER:PTN000343556 <newline> structural constituent of ribosome ; GO:0003735 | inferred fr	IPR002171:Ribosomal protein L2 <newline> IPR008991:Translation protein SH3-like domain superfamily <newline> IPR012340:Nucleic acid-binding, OB-fold <newline> IPR014726:Ribosomal protein L2, domain 3 <newline> IPR022666:Ribosomal Proteins L2, RNA binding
Q9V3H2	FBgn0028694	CG18174	Regulatory particle non-ATPase 11	Rpn11	26S proteasome non-ATPase regulatory subunit 14 OS=Drosophila melanogaster GN=Rpn11 PE=1 SV=1 - [PSDE_DROME]	0	0	0	0	0	0	0	0	0	0	0	0	0	0	0	0	10.42	0	0	0	0	proteasome-mediated ubiquitin-dependent protein catabolic process ; GO:0043161 | inferred from mutant phenotype <newline> proteasome-mediated ubiquitin-dependent protein catabolic process ; GO:0043161 | inferred by curator from GO:0005838 <newline> protein deubiquitination ; GO:0016579 | inferred from sequence or structural similarity with SGD:S000001900	proteasome regulatory particle ; GO:0005838 | inferred from direct assay <newline> proteasome complex ; GO:0000502 | inferred from direct assay <newline> proteasome regulatory particle, lid subcomplex ; GO:0008541 | inferred from sequence or structural similarity with SGD:S000001900	thiol-dependent ubiquitin-specific protease activity ; GO:0004843 | inferred from sequence or structural similarity with SGD:S000001900 <newline> Lys63-specific deubiquitinase activity ; GO:0061578 | inferred from electronic annotation with InterPro:IPR03	IPR024969:Rpn11/EIF3F, C-terminal <newline> IPR000555:JAB1/MPN/MOV34 metalloenzyme domain <newline> IPR035299:26S Proteasome non-ATPase regulatory subunit 14
Q9V3J1	FBgn0027779	CG17332	Vacuolar H[+]-ATPase SFD subunit	VhaSFD	V-type proton ATPase subunit H OS=Drosophila melanogaster GN=VhaSFD PE=2 SV=2 - [VATH_DROME]	0	0	0	0	0	0	5.41	0	0	0	0	0	0	0	0	0	0	0	0	0	0	ATP hydrolysis coupled proton transport ; GO:0015991 | inferred from electronic annotation with InterPro:IPR004908, InterPro:IPR011987 <newline> vacuolar acidification ; GO:0007035 | inferred from biological aspect of ancestor with PANTHER:PTN000075631 <newline> determination of adult lifespan ; GO:0008340 | inferred from mutant phenotype <newline> dsRNA transport ; GO:0033227 | inferred from mut…	lysosomal membrane ; GO:0005765 | inferred from biological aspect of ancestor with PANTHER:PTN000842131 <newline> plasma membrane ; GO:0005886 | inferred from direct assay <newline> vacuolar proton-transporting V-type ATPase, V1 domain ; GO:0000221 | inferred from sequence or structural similarity with SGD:S000006240 <newline> plasma membrane proton-transporting V-type ATPase complex ; GO:0033181…	proton-transporting ATPase activity, rotational mechanism ; GO:0046961 | contributes_to inferred by curator from GO:0033181 <newline> proton-transporting ATPase activity, rotational mechanism ; GO:0046961 | inferred from biological aspect of ancestor with	IPR004908:ATPase, V1 complex, subunit H <newline> IPR011987:ATPase, V1 complex, subunit H, C-terminal <newline> IPR011989:Armadillo-like helical <newline> IPR016024:Armadillo-type fold
Q9V3P0	FBgn0040309	CG1633	thioredoxin peroxidase 1	Jafrac1	Peroxiredoxin 1 OS=Drosophila melanogaster GN=Jafrac1 PE=1 SV=1 - [PRDX1_DROME]	39.4	0	21.64	44.44	37.33	16.98	64.3	0	13.6	54.23	37.5	37.39	47.84	48.66	33.81	31.72	43.37	33.35	49.86	26.74	33.83	oxidation-reduction process ; GO:0055114 | inferred from electronic annotation with InterPro:IPR000866, InterPro:IPR019479 <newline> germ cell migration ; GO:0008354 | inferred from mutant phenotype <newline> cell redox homeostasis ; GO:0045454 | inferred from direct assay <newline> response to starvation ; GO:0042594 | inferred from mutant phenotype <newline> cellular response to DNA damage stim…	cytosol ; GO:0005829 | inferred from direct assay	thioredoxin peroxidase activity ; GO:0008379 | inferred from direct assay <newline> thioredoxin peroxidase activity ; GO:0008379 | non-traceable author statement	IPR000866:Alkyl hydroperoxide reductase subunit C/ Thiol specific antioxidant <newline> IPR019479:Peroxiredoxin, C-terminal <newline> IPR024706:Peroxiredoxin, AhpC-type <newline> IPR013766:Thioredoxin domain <newline> IPR036249:Thioredoxin-like superfamil
Q9V3W0	FBgn0086691	CG15261	UK114	UK114	RutC family protein UK114 OS=Drosophila melanogaster GN=UK114 PE=2 SV=1 - [UK114_DROME]	15.43	0	0	14.98	16.38	0	5.98	0	0	0	11	5.38	0	0	0	0	8.18	0	0	0	0	protein folding ; GO:0006457 | inferred from direct assay	-	-	IPR006175:YjgF/YER057c/UK114 family <newline> IPR006056:RidA family <newline> IPR019897:RidA, conserved site <newline> IPR035959:RutC-like superfamily
Q9V3Y3	FBgn0261534	CG7532	lethal (2) 34Fc	l(2)34Fc	Defense protein l(2)34Fc OS=Drosophila melanogaster GN=l(2)34Fc PE=2 SV=1 - [DFP_DROME]	0	0	0	0	0	0	0	0	0	0	14.21	14.35	0	0	0	0	11.64	0	0	0	0	negative regulation of immune response ; GO:0050777 | inferred from mutant phenotype <newline> defense response to protozoan ; GO:0042832 | inferred from mutant phenotype	extracellular region ; GO:0005576 | inferred from sequence or structural similarity with UniProtKB:Q0Q029	-	IPR002861:Reeler domain
Q9V3Z4	FBgn0028690	CG1100	Regulatory particle non-ATPase 5	Rpn5	GH11341p OS=Drosophila melanogaster GN=Rpn5 PE=1 SV=1 - [Q9V3Z4_DROME]	0	0	0	0	0	6.11	0	0	0	0	0	0	0	0	0	0	0	0	0	0	0	proteasome-mediated ubiquitin-dependent protein catabolic process ; GO:0043161 | inferred from biological aspect of ancestor with PANTHER:PTN000091582 <newline> proteasome-mediated ubiquitin-dependent protein catabolic process ; GO:0043161 | inferred by curator from GO:0005838	cytoplasm ; GO:0005737 | inferred from biological aspect of ancestor with PANTHER:PTN000091582 <newline> proteasome regulatory particle, lid subcomplex ; GO:0008541 | inferred from biological aspect of ancestor with PANTHER:PTN000091582 <newline> nuclear proteasome complex ; GO:0031595 | inferred from biological aspect of ancestor with PANTHER:PTN000091582 <newline> proteasome regulatory particle…	molecular_function ; GO:0003674 | no biological data available	IPR000717:Proteasome component (PCI) domain <newline> IPR035297:26S Proteasome non-ATPase regulatory subunit 12 <newline> IPR036390:Winged helix DNA-binding domain superfamily <newline> IPR036388:Winged helix-like DNA-binding domain superfamily
Q9V405	FBgn0028686	CG16916	Regulatory particle triple-A ATPase 3	Rpt3	26S proteasome regulatory complex subunit p48A OS=Drosophila melanogaster GN=Rpt3 PE=1 SV=1 - [Q9V405_DROME]	0	0	0	0	0	7.2	0	0	0	0	14.63	13.24	0	0	0	0	16.55	0	0	0	0	proteasome-mediated ubiquitin-dependent protein catabolic process ; GO:0043161 | inferred by curator from GO:0005838 <newline> ubiquitin-dependent ERAD pathway ; GO:0030433 | inferred from biological aspect of ancestor with PANTHER:PTN000553036 <newline> cellular response to DNA damage stimulus ; GO:0006974 | inferred from mutant phenotype <newline> positive regulation of RNA polymerase II transc…	male germ cell nucleus ; GO:0001673 | inferred from direct assay <newline> nuclear proteasome complex ; GO:0031595 | inferred from biological aspect of ancestor with PANTHER:PTN000553036 <newline> cytosolic proteasome complex ; GO:0031597 | inferred from biological aspect of ancestor with PANTHER:PTN000553036 <newline> proteasome regulatory particle ; GO:0005838 | inferred from sequence or struct…	ATP binding ; GO:0005524 | inferred from electronic annotation with InterPro:IPR001270, InterPro:IPR003959, InterPro:IPR003960 <newline> ATPase activity ; GO:0016887 | inferred from sequence model <newline> proteasome-activating ATPase activity ; GO:00364	IPR001270:ClpA/B family <newline> IPR003593:AAA+ ATPase domain <newline> IPR003959:ATPase, AAA-type, core <newline> IPR003960:ATPase, AAA-type, conserved site <newline> IPR005937:26S proteasome regulatory subunit P45-like <newline> IPR027417:P-loop contai
Q9V429	FBgn0040070	CG31884	thioredoxin-2	Trx-2	Thioredoxin-2 OS=Drosophila melanogaster GN=Trx-2 PE=1 SV=2 - [THIO2_DROME]	0	0	0	0	0	0	5.62	0	0	8.31	0	0	12.02	0	0	0	4.78	5.77	5.74	0	0	glycerol ether metabolic process ; GO:0006662 | inferred from electronic annotation with InterPro:IPR005746 <newline> defense response to fungus ; GO:0050832 | inferred from mutant phenotype <newline> response to oxidative stress ; GO:0006979 | inferred from mutant phenotype <newline> cellular response to DNA damage stimulus ; GO:0006974 | inferred from mutant phenotype <newline> cell redox homeo…	cytoplasm ; GO:0005737 | inferred from biological aspect of ancestor with PANTHER:PTN000047179 <newline> nucleus ; GO:0005634 | inferred from direct assay	thioredoxin-disulfide reductase activity ; GO:0004791 | inferred from biological aspect of ancestor with PANTHER:PTN000047179 <newline> disulfide oxidoreductase activity ; GO:0015036 | inferred from direct assay <newline> oxidoreductase activity, acting o	IPR005746:Thioredoxin <newline> IPR013766:Thioredoxin domain <newline> IPR017937:Thioredoxin, conserved site <newline> IPR036249:Thioredoxin-like superfamily
Q9V434	FBgn0086443	CG10687	Asparaginyl-tRNA synthetase	AsnRS	Asparaginyl-tRNA synthetase, isoform A OS=Drosophila melanogaster GN=AsnRS PE=1 SV=1 - [Q9V434_DROME]	0	0	0	0	0	0	5.5	0	0	0	0	0	0	0	0	0	0	0	0	0	0	asparaginyl-tRNA aminoacylation ; GO:0006421 | inferred from electronic annotation with InterPro:IPR004522 <newline> asparaginyl-tRNA aminoacylation ; GO:0006421 | traceable author statement	cytoplasm ; GO:0005737 | inferred from electronic annotation with InterPro:IPR004522 <newline> cytoplasm ; GO:0005737 | traceable author statement	asparagine-tRNA ligase activity ; GO:0004816 | inferred from electronic annotation with InterPro:IPR004522 <newline> ATP binding ; GO:0005524 | inferred from electronic annotation with InterPro:IPR002312, InterPro:IPR004364, InterPro:IPR004522, InterPro:I	IPR012340:Nucleic acid-binding, OB-fold <newline> IPR006195:Aminoacyl-tRNA synthetase, class II <newline> IPR004522:Asparagine-tRNA ligase <newline> IPR004365:OB-fold nucleic acid binding domain, AA-tRNA synthetase-type <newline> IPR004364:Aminoacyl-tRNA
Q9V438	FBgn0025678	CG5809	calcium-binding protein 1	CaBP1	Protein disulfide-isomerase A6 homolog OS=Drosophila melanogaster GN=CaBP1 PE=1 SV=1 - [PDIA6_DROME]	6.37	0	0	6.3	6.24	8.58	9.38	0	5	16.72	5.7	0	14.26	0	13.71	13.79	13.85	0	10.37	0	0	cell redox homeostasis ; GO:0045454 | inferred from electronic annotation with InterPro:IPR013766, InterPro:IPR017937 <newline> positive regulation of apoptotic cell clearance ; GO:2000427 | inferred from direct assay inferred from mutant phenotype <newline> sleep ; GO:0030431 | inferred from expression pattern <newline> protein folding ; GO:0006457 | inferred from biological aspect of ancestor w…	endomembrane system ; GO:0012505 | inferred from direct assay <newline> endoplasmic reticulum ; GO:0005783 | inferred from direct assay	protein disulfide isomerase activity ; GO:0003756 | inferred from sequence or structural similarity <newline> protein disulfide isomerase activity ; GO:0003756 | inferred from biological aspect of ancestor with PANTHER:PTN000432607	IPR005788:Disulphide isomerase <newline> IPR013766:Thioredoxin domain <newline> IPR017937:Thioredoxin, conserved site <newline> IPR036249:Thioredoxin-like superfamily
Q9V496	FBgn0087002	CG11064	apolipophorin	apolpp	Apolipophorins OS=Drosophila melanogaster GN=Rfabg PE=1 SV=2 - [APLP_DROME]	299.59	31.15	128.32	0	0	62.33	0	0	128.64	0	657.5	457.5	712.86	217.92	312.75	289.98	498.5	382.26	405.8	0	0	lipid transport ; GO:0006869 | inferred from direct assay <newline> Wnt signaling pathway ; GO:0016055 | inferred from mutant phenotype <newline> smoothened signaling pathway ; GO:0007224 | inferred from mutant phenotype <newline> transport ; GO:0006810 | traceable author statement <newline> lipid transport ; GO:0006869 | inferred from mutant phenotype	extracellular space ; GO:0005615 | inferred from direct assay <newline> endocytic vesicle ; GO:0030139 | inferred from direct assay <newline> extracellular region ; GO:0005576 | non-traceable author statement <newline> basal part of cell ; GO:0045178 | inferred from direct assay	heme binding ; GO:0020037 | inferred from direct assay <newline> lipid transporter activity ; GO:0005319 | inferred from direct assay <newline> fatty acid binding ; GO:0005504 | inferred from direct assay <newline> receptor binding ; GO:0005102 | inferred	IPR015817:Vitellinogen, open beta-sheet, subdomain 1 <newline> IPR015819:Lipid transport protein, beta-sheet shell <newline> IPR001747:Lipid transport protein, N-terminal <newline> IPR001846:von Willebrand factor, type D domain <newline> IPR009454:Lipid t
Q9V521	FBgn0033367	CG8193	Prophenoloxidase 2	PPO2	Phenoloxidase 2 OS=Drosophila melanogaster GN=PPO2 PE=1 SV=1 - [PPO2_DROME]	0	0	0	0	0	0	0	0	0	0	30.25	24.34	11.41	7.99	14.07	12.85	30.51	0	0	0	0	melanotic encapsulation of foreign target ; GO:0035011 | inferred from genetic interaction with PPO3 <newline> melanization defense response ; GO:0035006 | inferred from mutant phenotype inferred from genetic interaction with PPO1 <newline> defense response to Gram-positive bacterium ; GO:0050830 | inferred from genetic interaction with PPO1 <newline> dopamine metabolic process ; GO:0042417 | inf…	extracellular region ; GO:0005576 | inferred from direct assay <newline> extracellular space ; GO:0005615 | inferred from direct assay	L-DOPA monooxygenase activity ; GO:0036263 | inferred from direct assay <newline> dopamine monooxygenase activity ; GO:0036264 | inferred from direct assay	IPR000896:Hemocyanin/hexamerin middle domain <newline> IPR002227:Tyrosinase copper-binding domain <newline> IPR005203:Hemocyanin, C-terminal <newline> IPR005204:Hemocyanin, N-terminal <newline> IPR008922:Uncharacterised domain, di-copper centre <newline>
Q9V597	FBgn0285949		Ribosomal protein L31	RpL31	60S ribosomal protein L31 OS=Drosophila melanogaster GN=RpL31 PE=1 SV=1 - [RL31_DROME]	16.68	0	0	21.24	16.22	19.45	20.24	0	20.34	22.27	47.72	45.23	31.08	0	20.13	21.27	19.27	8.62	9.2	11.45	11.92
Q9V5C6	FBgn0023175	CG1519	Proteasome alpha7 subunit	Prosalpha7	Proteasome subunit alpha type-3 OS=Drosophila melanogaster GN=Prosalpha7 PE=1 SV=1 - [PSA3_DROME]	0	0	0	0	0	0	0	0	0	0	10.54	5.46	0	0	5.75	6.37	5.91	0	0	0	0	proteasome-mediated ubiquitin-dependent protein catabolic process ; GO:0043161 | inferred from mutant phenotype <newline> proteasome-mediated ubiquitin-dependent protein catabolic process ; GO:0043161 | inferred by curator from GO:0005839 <newline> ovarian follicle cell development ; GO:0030707 | inferred from mutant phenotype <newline> cellular response to DNA damage stimulus ; GO:0006974 | infe…	proteasome core complex, alpha-subunit complex ; GO:0019773 | inferred from sequence or structural similarity with UniProtKB:P40302 <newline> proteasome complex ; GO:0000502 | inferred from direct assay <newline> proteasome core complex ; GO:0005839 | inferred from direct assay	threonine-type endopeptidase activity ; GO:0004298 | inferred from electronic annotation with InterPro:IPR001353, InterPro:IPR023332 <newline> endopeptidase activity ; GO:0004175 | contributes_to inferred by curator from GO:0005839	IPR000426:Proteasome alpha-subunit, N-terminal domain <newline> IPR001353:Proteasome, subunit alpha/beta <newline> IPR023332:Proteasome alpha-type subunit <newline> IPR029055:Nucleophile aminohydrolases, N-terminal
Q9V7D2	FBgn0022097	CG8186	Vacuolar H[+] ATPase 36kD subunit 1	Vha36-1	V-type proton ATPase subunit D 1 OS=Drosophila melanogaster GN=Vha36-1 PE=2 SV=1 - [VATD1_DROME]	0	0	0	0	0	0	0	0	0	0	8.2	0	0	0	0	0	6.81	0	0	0	0	proton transport ; GO:0015992 | inferred from sequence or structural similarity <newline> ATP hydrolysis coupled proton transport ; GO:0015991 | inferred by curator from GO:0033181	vacuolar proton-transporting V-type ATPase, V1 domain ; GO:0000221 | inferred from sequence or structural similarity with SGD:S000000777 <newline> plasma membrane proton-transporting V-type ATPase complex ; GO:0033181 | inferred from mutant phenotype <newline> vacuolar proton-transporting V-type ATPase, V1 domain ; GO:0000221 | inferred from sequence or structural similarity <newline> plasma memb…	ATPase activity, coupled to transmembrane movement of substances ; GO:0042626 | inferred from electronic annotation with InterPro:IPR002699 <newline> proton-transporting ATPase activity, rotational mechanism ; GO:0046961 | contributes_to inferred by curat	IPR002699:ATPase, V1 complex, subunit D
Q9V8M5	FBgn0034390	CG15093	-	CG15093	Probable 3-hydroxyisobutyrate dehydrogenase, mitochondrial OS=Drosophila melanogaster GN=CG15093 PE=2 SV=2 - [3HIDH_DROME]	12.82	0	9.97	9.92	0	0	48.77	0	10.43	37.68	22.36	19.23	44.99	15.1	36.3	32.81	54.58	63.83	36.49	0	0	oxidation-reduction process ; GO:0055114 | inferred from electronic annotation with InterPro:IPR002204, InterPro:IPR006115, InterPro:IPR008927, InterPro:IPR011548, InterPro:IPR013328, InterPro:IPR015815 <newline> cellular amino acid metabolic process ; GO:0006520 | inferred from sequence or structural similarity with UniProtKB:P31937	mitochondrion ; GO:0005739 | inferred from direct assay <newline> mitochondrion ; GO:0005739 | inferred from sequence or structural similarity with UniProtKB:P31937	phosphogluconate dehydrogenase (decarboxylating) activity ; GO:0004616 | inferred from electronic annotation with InterPro:IPR006115 <newline> NAD binding ; GO:0051287 | inferred from electronic annotation with InterPro:IPR011548, InterPro:IPR029154 <newl	IPR002204:3-hydroxyisobutyrate dehydrogenase-related, conserved site <newline> IPR006115:6-phosphogluconate dehydrogenase, NADP-binding <newline> IPR008927:6-phosphogluconate dehydrogenase-like, C-terminal domain superfamily <newline> IPR011548:3-hydroxyi
Q9V9M7	FBgn0032987	CG12775	Ribosomal protein L21	RpL21	RE62581p OS=Drosophila melanogaster GN=RpL21 PE=1 SV=1 - [Q9V9M7_DROME]	0	0	0	0	0	0	22.01	0	5.74	18.59	20.35	19.13	19.7	0	12.52	11.38	26.65	8.99	12.56	0	0	translation ; GO:0006412 | inferred from electronic annotation with InterPro:IPR001147, InterPro:IPR018259 <newline> cytoplasmic translation ; GO:0002181 | traceable author statement <newline> cytoplasmic translation ; GO:0002181 | inferred by curator from GO:0022626	ribosome ; GO:0005840 | inferred from direct assay <newline> cytosolic large ribosomal subunit ; GO:0022625 | traceable author statement <newline> cytosolic ribosome ; GO:0022626 | inferred from direct assay	structural constituent of ribosome ; GO:0003735 | traceable author statement <newline> structural constituent of ribosome ; GO:0003735 | inferred from direct assay	IPR018259:Ribosomal protein L21e, conserved site <newline> IPR001147:Ribosomal protein L21e <newline> IPR008991:Translation protein SH3-like domain superfamily <newline> IPR036948:Ribosomal protein L21 superfamily
Q9V9W2	FBgn0039857	CG11522	Ribosomal protein L6	RpL6	Ribosomal protein L6, isoform A OS=Drosophila melanogaster GN=RpL6 PE=1 SV=1 - [Q9V9W2_DROME]	0	0	0	0	0	0	11.48	0	0	0	0	0	0	0	5.25	5.02	0	0	0	0	0	translation ; GO:0006412 | inferred from electronic annotation with InterPro:IPR000915, InterPro:IPR005568 <newline> cytoplasmic translation ; GO:0002181 | traceable author statement <newline> ribosomal large subunit assembly ; GO:0000027 | inferred from biological aspect of ancestor with PANTHER:PTN000076315 <newline> cytoplasmic translation ; GO:0002181 | inferred by curator from GO:0022626	ribosome ; GO:0005840 | inferred from direct assay <newline> cytosolic large ribosomal subunit ; GO:0022625 | traceable author statement <newline> cytosolic ribosome ; GO:0022626 | inferred from direct assay	RNA binding ; GO:0003723 | inferred from biological aspect of ancestor with PANTHER:PTN000076315 <newline> structural constituent of ribosome ; GO:0003735 | inferred from direct assay <newline> structural constituent of ribosome ; GO:0003735 | traceable a	IPR000915:60S ribosomal protein L6E <newline> IPR005568:Ribosomal protein L6, N-terminal <newline> IPR008991:Translation protein SH3-like domain superfamily <newline> IPR014722:Ribosomal protein L2, domain 2
Q9VA66	FBgn0039778	CG18030	Jonah 99Fi	Jon99Fi	Jonah 99Fi OS=Drosophila melanogaster GN=Jon99Fi PE=2 SV=2 - [Q9VA66_DROME]	13.41	0	0	13.27	12.73	0	42.72	0	0	52.48	28.27	27.44	29.9	35.43	0	0	53.76	44.73	57.37	0	0	proteolysis ; GO:0006508 | inferred from electronic annotation with InterPro:IPR001254, InterPro:IPR001314, InterPro:IPR018114	-	serine-type endopeptidase activity ; GO:0004252 | NOT inferred from key residues	IPR018114:Serine proteases, trypsin family, histidine active site <newline> IPR001254:Serine proteases, trypsin domain <newline> IPR001314:Peptidase S1A, chymotrypsin family <newline> IPR009003:Peptidase S1, PA clan <newline> IPR033116:Serine proteases, t
Q9VA83	FBgn0015221	CG1469	Ferritin 2 light chain homologue	Fer2LCH	Ferritin OS=Drosophila melanogaster GN=Fer2LCH PE=1 SV=1 - [Q9VA83_DROME]	0	0	0	0	0	13.02	85.48	0	15.22	65.69	70.53	69.55	58.9	5.26	62.49	67.99	70.49	36.03	9.93	0	0	intracellular sequestering of iron ion ; GO:0006880 | inferred from biological aspect of ancestor with PANTHER:PTN000153092 <newline> locomotor rhythm ; GO:0045475 | inferred from mutant phenotype <newline> chaeta development ; GO:0022416 | inferred from genetic interaction with Ssdp <newline> cellular iron ion homeostasis ; GO:0006879 | inferred from direct assay <newline> response to fungus ; G…	endomembrane system ; GO:0012505 | inferred from direct assay <newline> cytoplasm ; GO:0005737 | inferred from biological aspect of ancestor with PANTHER:PTN000153092 <newline> intracellular ferritin complex ; GO:0008043 | inferred from direct assay <newline> Golgi apparatus ; GO:0005794 | inferred from direct assay <newline> extracellular region ; GO:0005576 | inferred from direct assay	ferric iron binding ; GO:0008199 | inferred from electronic annotation with InterPro:IPR001519, InterPro:IPR008331 <newline> iron ion binding ; GO:0005506 | inferred from biological aspect of ancestor with PANTHER:PTN000153092 <newline> ferrous iron bindi	IPR008331:Ferritin/DPS protein domain <newline> IPR009040:Ferritin-like diiron domain <newline> IPR009078:Ferritin-like superfamily <newline> IPR012347:Ferritin-like <newline> IPR001519:Ferritin
Q9VA91	FBgn0039757	CG1883	Ribosomal protein S7	RpS7	40S ribosomal protein S7 OS=Drosophila melanogaster GN=RpS7 PE=1 SV=1 - [RS7_DROME]	6.13	0	6.19	6.04	6.38	6.38	65.11	0	16.02	71.79	40.68	40.67	70.38	9.05	42.06	42.82	41.25	42.48	37.88	0	0	translation ; GO:0006412 | inferred from electronic annotation with InterPro:IPR000554 <newline> rRNA processing ; GO:0006364 | inferred from biological aspect of ancestor with PANTHER:PTN000138848 <newline> ribosomal small subunit biogenesis ; GO:0042274 | inferred from biological aspect of ancestor with PANTHER:PTN000138848 <newline> cytoplasmic translation ; GO:0002181 | traceable author state…	ribosome ; GO:0005840 | inferred from electronic annotation with InterPro:IPR000554 <newline> cytosolic small ribosomal subunit ; GO:0022627 | traceable author statement <newline> 90S preribosome ; GO:0030686 | inferred from biological aspect of ancestor with PANTHER:PTN000138848 <newline> small-subunit processome ; GO:0032040 | inferred from biological aspect of ancestor with PANTHER:PTN00013884…	structural constituent of ribosome ; GO:0003735 | inferred from electronic annotation with InterPro:IPR000554 <newline> structural constituent of ribosome ; GO:0003735 | traceable author statement	IPR000554:Ribosomal protein S7e
Q9VA97	FBgn0039751	CG1983	-	CG1983	CG1983, isoform A OS=Drosophila melanogaster GN=CG1983 PE=1 SV=2 - [Q9VA97_DROME]	6.03	0	0	6.39	5.08	0	7.98	0	0	12.94	0	0	0	0	0	0	0	0	0	0	0	biological_process ; GO:0008150 | no biological data available	intracellular ; GO:0005622 | inferred from biological aspect of ancestor with PANTHER:PTN000015833	pyridoxal phosphate binding ; GO:0030170 | inferred from biological aspect of ancestor with PANTHER:PTN000015833	IPR001608:Alanine racemase, N-terminal <newline> IPR011078:Pyridoxal phosphate homeostasis protein <newline> IPR029066:PLP-binding barrel
Q9VAC1	FBgn0039737	CG7920	-	CG7920	CG7920, isoform A OS=Drosophila melanogaster GN=CG7920 PE=1 SV=1 - [Q9VAC1_DROME]	65.42	0	5.48	59.26	59.99	70.13	115.75	0	28.39	151.33	61.17	59.33	80.78	12.55	48.76	84.83	78.77	48.46	75.56	0	0	acetyl-CoA metabolic process ; GO:0006084 | inferred from electronic annotation with InterPro:IPR003702	cytosol ; GO:0005829 | inferred from direct assay <newline> mitochondrion ; GO:0005739 | inferred from direct assay	catalytic activity ; GO:0003824 | inferred from electronic annotation with InterPro:IPR003702	IPR003702:Acetyl-CoA hydrolase/transferase <newline> IPR037171:NagB/RpiA transferase-like <newline> IPR026888:Acetyl-CoA hydrolase/transferase C-terminal domain
Q9VAI6	FBgn0039685	CG7592	Odorant-binding protein 99b	Obp99b	General odorant-binding protein 99b OS=Drosophila melanogaster GN=Obp99b PE=2 SV=1 - [OB99B_DROME]	0	0	0	0	0	0	33.49	0	85.9	0	338.5	278.5	262.19	19.99	306.44	319.89	305.08	42.48	0	0	0	sensory perception of chemical stimulus ; GO:0007606 | inferred from sequence or structural similarity with lush <newline> olfactory behavior ; GO:0042048 | inferred from sequence or structural similarity with UniProtKB:O02372 <newline> response to pheromone ; GO:0019236 | inferred from sequence or structural similarity with UniProtKB:O02372 <newline> sensory perception of chemical stimulus ; GO:…	extracellular space ; GO:0005615 | inferred from biological aspect of ancestor with PANTHER:PTN000220814 <newline> extracellular region ; GO:0005576 | inferred from sequence or structural similarity with UniProtKB:O02372 <newline> extracellular region ; GO:0005576 | inferred from sequence model	odorant binding ; GO:0005549 | non-traceable author statement <newline> odorant binding ; GO:0005549 | inferred from sequence or structural similarity with lush <newline> odorant binding ; GO:0005549 | inferred from sequence or structural similarity with	IPR006170:Pheromone/general odorant binding protein <newline> IPR036728:Pheromone/general odorant binding protein superfamily
Q9VAM6	FBgn0062442	CG1458	CDGSH iron sulfur domain 2	Cisd2	CDGSH iron-sulfur domain-containing protein 2 homolog OS = Drosophila melanogaster GN = Cisd2 PE =1 SV = 1 - [Q9VAM6_DROME]	0	0	0	0	0	5.98	5.57	0	0	0	6.82	59.32	34.99	64.11	19.12	18.37	0	0	0	6.52	5.27	biological_process ; GO:0008150 | no biological data available	intracellular membrane-bounded organelle ; GO:0043231 | inferred from electronic annotation with InterPro:IPR006622, InterPro:IPR018967, InterPro:IPR019610 <newline> cellular_component ; GO:0005575 | no biological data available	2 iron, 2 sulfur cluster binding ; GO:0051537 | inferred from electronic annotation with InterPro:IPR006622, InterPro:IPR018967, InterPro:IPR019610 <newline> molecular_function ; GO:0003674 | no biological data available	IPR018967:Iron sulphur-containing domain, CDGSH-type <newline> IPR019610:Iron sulphur domain-containing, mitoNEET, N-terminal
Q9VAM9	FBgn0039650	CG11900	Metazoan SpoT homolog-1	Mesh1	Guanosine-3',5'-bis(diphosphate) 3'-pyrophosphohydrolase OS = Drosophila melanogaster GN = MESH1 PE =1 SV = 1 - [MESH1_DROME]	0	0	0	0	0	0	0	0	0	0	46.28	0	0	0	29.68	28.82	0	0	0	45.47	58.82	response to starvation ; GO:0042594 | inferred from mutant phenotype <newline> guanosine tetraphosphate catabolic process ; GO:0015971 | inferred from direct assay	-	guanosine-3',5'-bis(diphosphate) 3'-diphosphatase activity ; GO:0008893 | inferred from direct assay	IPR003607:HD/PDEase domain
Q9VAN7	FBgn0014869	CG1721	Phosphoglyceromutase 78	Pglym78	Phosphoglycerate mutase OS=Drosophila melanogaster GN=Pglym78 PE=1 SV=2 - [Q9VAN7_DROME]	27.46	0	10.16	27.65	28.24	8.02	32.99	0	15.52	36.14	36.52	35.27	48.89	23.56	47.43	42.83	35.15	41.92	33.62	0	0	regulation of glucose metabolic process ; GO:0010906 | inferred from mutant phenotype <newline> glycolytic process ; GO:0006096 | inferred from biological aspect of ancestor with PANTHER:PTN000231842 <newline> regulation of pentose-phosphate shunt ; GO:0043456 | inferred from biological aspect of ancestor with PANTHER:PTN000231842 <newline> myoblast fusion ; GO:0007520 | inferred from mutant phen…	Z disc ; GO:0030018 | inferred from direct assay <newline> cytosol ; GO:0005829 | inferred from biological aspect of ancestor with PANTHER:PTN000231842 <newline> M band ; GO:0031430 | inferred from direct assay	2,3-bisphosphoglycerate-dependent phosphoglycerate mutase activity ; GO:0046538 | inferred from biological aspect of ancestor with PANTHER:PTN000231842	IPR001345:Phosphoglycerate/bisphosphoglycerate mutase, active site <newline> IPR005952:Phosphoglycerate mutase 1 <newline> IPR013078:Histidine phosphatase superfamily, clade-1 <newline> IPR029033:Histidine phosphatase superfamily
Q9VAY2	FBgn0039562	CG5520	Glycoprotein 93	Gp93	Glycoprotein 93 OS=Drosophila melanogaster GN=Gp93 PE=1 SV=1 - [Q9VAY2_DROME]	0	0	5.53	0	0	5.19	6.41	0	0	10.65	0	0	0	0	0	0	0	0	0	0	0	cellular response to heat ; GO:0034605 | inferred from sequence or structural similarity with UniProtKB:P15108 <newline> endodermal digestive tract morphogenesis ; GO:0061031 | inferred from mutant phenotype <newline> midgut development ; GO:0007494 | inferred from mutant phenotype <newline> protein folding ; GO:0006457 | inferred from sequence or structural similarity with UniProtKB:P15108	endomembrane system ; GO:0012505 | inferred from direct assay <newline> extracellular space ; GO:0005615 | inferred from direct assay	ATP binding ; GO:0005524 | inferred from electronic annotation with InterPro:IPR001404, InterPro:IPR019805 <newline> protein binding ; GO:0005515 | inferred from physical interaction with UniProtKB:Q9VVW7 <newline> unfolded protein binding ; GO:0051082 |	IPR001404:Heat shock protein Hsp90 family <newline> IPR003594:Histidine kinase/HSP90-like ATPase <newline> IPR019805:Heat shock protein Hsp90, conserved site <newline> IPR020568:Ribosomal protein S5 domain 2-type fold <newline> IPR020575:Heat shock protei
Q9VB10	FBgn0039537	CG5590	-	CG5590	CG5590 OS=Drosophila melanogaster GN=CG5590 PE=1 SV=1 - [Q9VB10_DROME]	0	0	0	0	0	0	0	0	0	8	0	0	8.95	0	0	0	5.8	0	0	0	0	-	peroxisome ; GO:0005777 | inferred from sequence or structural similarity with HGNC:18572 inferred from sequence model	-	IPR002347:Short-chain dehydrogenase/reductase SDR <newline> IPR003033:SCP2 sterol-binding domain <newline> IPR036291:NAD(P)-binding domain superfamily <newline> IPR036527:SCP2 sterol-binding domain superfamily
Q9VB80	FBgn0039482	CG14258	-	CG14258	Uncharacterized protein OS=Drosophila melanogaster GN=CG14258 PE=4 SV=1 - [Q9VB80_DROME]	0	0	0	0	0	0	0	0	0	0	0	0	0	0	13.12	12.24	32.09	0	0	0	0	multicellular organism reproduction ; GO:0032504 | inferred from biological aspect of ancestor with PANTHER:PTN001663160 <newline> circadian rhythm ; GO:0007623 | inferred from biological aspect of ancestor with PANTHER:PTN001663160	extracellular space ; GO:0005615 | inferred from sequence or structural similarity with to <newline> extracellular space ; GO:0005615 | inferred from biological aspect of ancestor with PANTHER:PTN001663160	-	IPR010562:Haemolymph juvenile hormone binding
Q9VB96	FBgn0051075	CG31075	-	CG31075	Uncharacterized protein, isoform A OS=Drosophila melanogaster GN=CG31075 PE=1 SV=2 - [Q9VB96_DROME]	0	6.87	7.17	0	0	0	0	0	7.54	0	11.43	8.31	8.22	6.18	30.35	29.98	21.14	0	0	0	0	oxidation-reduction process ; GO:0055114 | inferred from electronic annotation with InterPro:IPR015590, InterPro:IPR016160, InterPro:IPR016161, InterPro:IPR016162, InterPro:IPR016163, InterPro:IPR029510 <newline> pyruvate metabolic process ; GO:0006090 | inferred from sequence or structural similarity with UniProtKB:P05091	mitochondrial matrix ; GO:0005759 | inferred from sequence or structural similarity with UniProtKB:P05091	aldehyde dehydrogenase (NAD) activity ; GO:0004029 | inferred from sequence or structural similarity with UniProtKB:P05091 <newline> aldehyde dehydrogenase (NAD) activity ; GO:0004029 | inferred from biological aspect of ancestor with PANTHER:PTN000192421	IPR015590:Aldehyde dehydrogenase domain <newline> IPR016160:Aldehyde dehydrogenase, cysteine active site <newline> IPR016161:Aldehyde/histidinol dehydrogenase <newline> IPR016162:Aldehyde dehydrogenase, N-terminal <newline> IPR029510:Aldehyde dehydrogenas
Q9VBG7	FBgn0051086	CG31086	-	CG31086	Uncharacterized protein, isoform A OS=Drosophila melanogaster GN=CG31086 PE=1 SV=2 - [Q9VBG7_DROME]	10.83	0	0	12.33	12.53	0	20.69	0	6.12	20.19	6.99	0	23.65	0	11.66	9.33	6.86	11.29	19.17	0	0	-	-	-	IPR006616:DM9 repeat <newline> IPR024518:Domain of unknown function DUF3421
Q9VBH8	FBgn0039406	CG6090	Ribosomal protein L34a	RpL34a	FI02850p OS=Drosophila melanogaster GN=RpL34a PE=1 SV=2 - [Q9VBH8_DROME]	0	0	0	0	0	0	7.27	0	0	0	0	0	0	0	0	0	0	0	0	0	0	translation ; GO:0006412 | inferred from electronic annotation with InterPro:IPR008195 <newline> translation ; GO:0006412 | inferred from sequence model <newline> ribosome biogenesis ; GO:0042254 | inferred from biological aspect of ancestor with PANTHER:PTN000844532 <newline> cytoplasmic translation ; GO:0002181 | traceable author statement	ribosome ; GO:0005840 | inferred from electronic annotation with InterPro:IPR008195 <newline> cytosolic large ribosomal subunit ; GO:0022625 | traceable author statement	structural constituent of ribosome ; GO:0003735 | inferred from electronic annotation with InterPro:IPR008195 <newline> RNA binding ; GO:0003723 | inferred from biological aspect of ancestor with PANTHER:PTN000844532 <newline> structural constituent of ri	IPR018065:Ribosomal protein L34e, conserved site <newline> IPR008195:Ribosomal protein L34Ae
Q9VBN5	FBgn0039359	CG4759	Ribosomal protein L27	RpL27	60S ribosomal protein L27 OS=Drosophila melanogaster GN=RpL27 PE=1 SV=1 - [Q9VBN5_DROME]	0	0	0	0	0	0	8.8	0	0	15.56	19.38	16.43	0	0	0	0	15.33	0	0	0	0	translation ; GO:0006412 | inferred from electronic annotation with InterPro:IPR001141, InterPro:IPR018262 <newline> cytoplasmic translation ; GO:0002181 | traceable author statement	ribosome ; GO:0005840 | inferred from electronic annotation with InterPro:IPR001141, InterPro:IPR018262 <newline> cytosolic large ribosomal subunit ; GO:0022625 | traceable author statement	structural constituent of ribosome ; GO:0003735 | inferred from electronic annotation with InterPro:IPR001141, InterPro:IPR018262 <newline> structural constituent of ribosome ; GO:0003735 | traceable author statement	IPR018262:Ribosomal protein L27e, conserved site <newline> IPR001141:Ribosomal protein L27e <newline> IPR005824:KOW <newline> IPR008991:Translation protein SH3-like domain superfamily <newline> IPR014722:Ribosomal protein L2, domain 2
Q9VBS6	FBgn0051087	CG31087	-	CG31087	Uncharacterized protein, isoform A OS=Drosophila melanogaster GN=CG31087 PE=1 SV=2 - [Q9VBS6_DROME]	0	0	0	0	0	0	5.05	0	0	5.23	12.17	7.38	12.52	0	0	0	15.12	0	0	0	0	-	-	-	IPR004119:Protein of unknown function DUF227 <newline> IPR011009:Protein kinase-like domain superfamily <newline> IPR015897:CHK kinase-like
Q9VBT1	FBgn0051098	CG31098	-	CG31098	Uncharacterized protein OS=Drosophila melanogaster GN=CG31098 PE=1 SV=2 - [Q9VBT1_DROME]	0	0	0	0	0	0	15.95	8.72	0	33.69	21.14	14.47	10.18	0	26.78	24.83	19.71	0	5.84	0	0	-	-	-	IPR004119:Protein of unknown function DUF227 <newline> IPR011009:Protein kinase-like domain superfamily <newline> IPR015897:CHK kinase-like
Q9VBU9	FBgn0039300	CG10423	Ribosomal protein S27	RpS27	40S ribosomal protein S27 OS=Drosophila melanogaster GN=RpS27 PE=1 SV=1 - [Q9VBU9_DROME]	0	0	0	0	0	0	0	0	0	0	6.83	0	0	0	0	0	0	0	0	0	0	translation ; GO:0006412 | inferred from electronic annotation with InterPro:IPR000592, InterPro:IPR011332 <newline> cytoplasmic translation ; GO:0002181 | inferred by curator from GO:0022626 <newline> ribosomal small subunit assembly ; GO:0000028 | inferred from biological aspect of ancestor with PANTHER:PTN000174285 <newline> translation ; GO:0006412 | inferred by curator from GO:0003735 <newli…	ribosome ; GO:0005840 | inferred from direct assay <newline> cytosolic small ribosomal subunit ; GO:0022627 | traceable author statement <newline> cytosolic ribosome ; GO:0022626 | inferred from direct assay	structural constituent of ribosome ; GO:0003735 | traceable author statement <newline> structural constituent of ribosome ; GO:0003735 | inferred from direct assay	IPR011332:Zinc-binding ribosomal protein <newline> IPR000592:Ribosomal protein S27e <newline> IPR023407:Ribosomal protein S27e, zinc-binding domain superfamily
Q9VBV1	FBgn0039299	CG11854	-	CG11854	Uncharacterized protein OS=Drosophila melanogaster GN=CG11854 PE=1 SV=4 - [Q9VBV1_DROME]	0	12.4	10.79	0	0	14.58	0	0	0	0	35.13	32.33	5.75	13.91	40.22	35.84	10.64	0	0	0	0	circadian rhythm ; GO:0007623 | inferred from biological aspect of ancestor with PANTHER:PTN001663160 <newline> multicellular organism reproduction ; GO:0032504 | inferred from biological aspect of ancestor with PANTHER:PTN001663160	extracellular space ; GO:0005615 | inferred from biological aspect of ancestor with PANTHER:PTN001663160 <newline> extracellular space ; GO:0005615 | inferred from sequence or structural similarity with to	-	IPR010562:Haemolymph juvenile hormone binding
Q9VCC6	FBgn0039156	CG6178	-	CG6178	CG6178 OS=Drosophila melanogaster GN=CG6178 PE=1 SV=1 - [Q9VCC6_DROME]	6.93	0	0	6.33	0	0	0	0	0	0	0	0	0	0	0	0	0	0	0	0	0	fatty-acyl-CoA biosynthetic process ; GO:0046949 | inferred from direct assay <newline> acyl-CoA metabolic process ; GO:0006637 | inferred from direct assay <newline> long-chain fatty acid metabolic process ; GO:0001676 | inferred from direct assay	peroxisome ; GO:0005777 | inferred from sequence model	long-chain fatty acid-CoA ligase activity ; GO:0004467 | inferred from direct assay <newline> fatty-acyl-CoA synthase activity ; GO:0004321 | inferred from direct assay <newline> luciferin monooxygenase activity ; GO:0045289 | NOT inferred from direct ass	IPR025110:AMP-binding enzyme, C-terminal domain <newline> IPR000873:AMP-dependent synthetase/ligase <newline> IPR020845:AMP-binding, conserved site
Q9VCK6	FBgn0039094	CG10184	-	CG10184	LD34157p OS=Drosophila melanogaster GN=CG10184 PE=1 SV=1 - [Q9VCK6_DROME]	0	0	0	0	0	0	5.93	0	0	0	0	0	7.74	0	0	0	8.06	0	0	0	0	glycine biosynthetic process ; GO:0006545 | inferred from biological aspect of ancestor with PANTHER:PTN000033149 <newline> threonine catabolic process ; GO:0006567 | inferred from biological aspect of ancestor with PANTHER:PTN000033149	cytosol ; GO:0005829 | inferred from biological aspect of ancestor with PANTHER:PTN000033149	L-allo-threonine aldolase activity ; GO:0008732 | inferred from biological aspect of ancestor with PANTHER:PTN000033149	IPR001597:Aromatic amino acid beta-eliminating lyase/threonine aldolase <newline> IPR023603:Threonine aldolase <newline> IPR015421:Pyridoxal phosphate-dependent transferase, major region, subdomain 1 <newline> IPR015422:Pyridoxal phosphate-dependent trans
Q9VCR0	FBgn0039051	CG17109	-	CG17109	Aminoacylase-1 OS=Drosophila melanogaster GN=CG17109 PE=1 SV=1 - [Q9VCR0_DROME]	0	0	0	0	0	0	5.7	0	0	5.84	0	0	0	0	0	0	6.7	0	0	0	0	cellular amino acid metabolic process ; GO:0006520 | inferred from electronic annotation with InterPro:IPR010159	cytoplasm ; GO:0005737 | inferred from electronic annotation with InterPro:IPR010159	aminoacylase activity ; GO:0004046 | inferred from electronic annotation with InterPro:IPR010159	IPR002933:Peptidase M20 <newline> IPR010159:N-acyl-L-amino-acid amidohydrolase <newline> IPR011650:Peptidase M20, dimerisation domain <newline> IPR036264:Bacterial exopeptidase dimerisation domain
Q9VCR2	FBgn0039049	CG6726	-	CG6726	Aminoacylase-1 OS=Drosophila melanogaster GN=CG6726 PE=1 SV=2 - [Q9VCR2_DROME]	0	0	0	0	0	0	0	0	0	5.58	6.19	0	10.18	0	0	0	6.27	0	0	0	0	cellular amino acid metabolic process ; GO:0006520 | inferred from electronic annotation with InterPro:IPR010159	cytoplasm ; GO:0005737 | inferred from electronic annotation with InterPro:IPR010159	aminoacylase activity ; GO:0004046 | inferred from electronic annotation with InterPro:IPR010159	IPR002933:Peptidase M20 <newline> IPR010159:N-acyl-L-amino-acid amidohydrolase <newline> IPR011650:Peptidase M20, dimerisation domain <newline> IPR036264:Bacterial exopeptidase dimerisation domain
Q9VD01	FBgn0038973	CG18594	Phosphatidylethanolamine-binding protein 1	Pebp1	LP12095p OS=Drosophila melanogaster GN=Pebp1 PE=1 SV=1 - [Q9VD01_DROME]	46.52	0	0	45.78	44.38	0	84.26	0	30.06	78.07	47.23	48.32	82.25	0	78.6	74.84	111.32	67.05	40.56	0	0	defense response to Gram-negative bacterium ; GO:0050829 | inferred from mutant phenotype <newline> regulation of antimicrobial humoral response ; GO:0002759 | inferred from mutant phenotype <newline> defense response to Gram-positive bacterium ; GO:0050830 | inferred from mutant phenotype	-	-	IPR008914:Phosphatidylethanolamine-binding protein <newline> IPR035810:Phosphatidylethanolamine-binding protein, eukaryotic <newline> IPR036610:PEBP-like superfamily
Q9VD29	FBgn0038947	CG7073	Secretion-associated Ras-related 1	Sar1	RE74312p OS=Drosophila melanogaster GN=Sar1 PE=1 SV=1 - [Q9VD29_DROME]	0	0	0	0	0	0	5.19	0	0	0	5.51	0	0	0	0	0	6.35	0	4.93	0	0	positive regulation of protein exit from endoplasmic reticulum ; GO:0070863 | inferred from mutant phenotype <newline> endoplasmic reticulum organization ; GO:0007029 | inferred from mutant phenotype <newline> regulation of COPII vesicle coating ; GO:0003400 | inferred from sequence or structural similarity with SGD:S000006139 <newline> embryonic heart tube development ; GO:0035050 | inferred fro…	COPII vesicle coat ; GO:0030127 | inferred from sequence or structural similarity with SGD:S000006139 <newline> endoplasmic reticulum exit site ; GO:0070971 | inferred from direct assay	GTP binding ; GO:0005525 | inferred from electronic annotation with InterPro:IPR005225, InterPro:IPR006687, InterPro:IPR006689 <newline> scaffold protein binding ; GO:0097110 | inferred from physical interaction with Sec16 <newline> GTPase activity ; GO:0	IPR005225:Small GTP-binding protein domain <newline> IPR006687:Small GTPase superfamily, SAR1-type <newline> IPR006689:Small GTPase superfamily, ARF/SAR type <newline> IPR027417:P-loop containing nucleoside triphosphate hydrolase
Q9VD58	FBgn0038922	CG6439	Isocitrate dehydrogenase 3b	Idh3b	CG6439, isoform A OS=Drosophila melanogaster GN=CG6439 PE=1 SV=1 - [Q9VD58_DROME]	0	0	6.16	0	0	0	0	0	0	0	0	0	0	0	7.95	8.24	10.54	7.99	22.3	0	0	ecdysone-mediated induction of salivary gland cell autophagic cell death ; GO:0035072 | inferred from mutant phenotype <newline> salivary gland cell autophagic cell death ; GO:0035071 | inferred from mutant phenotype <newline> tricarboxylic acid cycle ; GO:0006099 | inferred from mutant phenotype	mitochondrial matrix ; GO:0005759 | inferred from direct assay	isocitrate dehydrogenase (NAD+) activity ; GO:0004449 | inferred from electronic annotation with InterPro:IPR004434 <newline> isocitrate dehydrogenase (NAD+) activity ; GO:0004449 | traceable author statement	IPR004434:Isocitrate dehydrogenase NAD-dependent <newline> IPR024084:Isopropylmalate dehydrogenase-like domain
Q9VDI1	FBgn0053094	CG33094	Syndapin	Synd	LD46328p OS=Drosophila melanogaster GN=Synd PE=1 SV=2 - [Q9VDI1_DROME]	0	0	0	0	0	0	0	0	0	7.79	0	0	0	0	0	0	0	0	0	0	0	synaptic vesicle endocytosis ; GO:0048488 | non-traceable author statement <newline> membrane organization ; GO:0061024 | inferred from direct assay <newline> positive regulation of synaptic growth at neuromuscular junction ; GO:0045887 | inferred from mutant phenotype <newline> cleavage furrow ingression ; GO:0036090 | inferred from mutant phenotype <newline> male meiosis cytokinesis ; GO:000711…	postsynaptic membrane ; GO:0045211 | inferred from direct assay <newline> subsynaptic reticulum ; GO:0071212 | inferred from direct assay <newline> plasma membrane ; GO:0005886 | inferred from direct assay <newline> endosome ; GO:0005768 | inferred from biological aspect of ancestor with PANTHER:PTN000860688 <newline> cleavage furrow ; GO:0032154 | inferred from direct assay <newline> midbody ; G…	protein binding ; GO:0005515 | inferred from physical interaction with scra <newline> phospholipid binding ; GO:0005543 | inferred from sequence model <newline> lipid binding ; GO:0008289 | inferred from direct assay	IPR001060:FCH domain <newline> IPR001452:SH3 domain <newline> IPR027267:AH/BAR domain superfamily <newline> IPR031160:F-BAR domain <newline> IPR036028:SH3-like domain superfamily
Q9VDT1	FBgn0038742	CG4703	Arc42	Arc42	Arc42 OS=Drosophila melanogaster GN=Arc42 PE=1 SV=1 - [Q9VDT1_DROME]	0	0	0	0	0	0	0	0	0	0	0	0	7.1	0	0	0	0	0	0	0	0	oxidation-reduction process ; GO:0055114 | inferred from electronic annotation with InterPro:IPR006089, InterPro:IPR006091, InterPro:IPR009075, InterPro:IPR009100, InterPro:IPR013786 <newline> dendrite morphogenesis ; GO:0048813 | inferred from mutant phenotype <newline> transcription initiation from RNA polymerase II promoter ; GO:0006367 | inferred from sequence or structural similarity	mediator complex ; GO:0016592 | inferred from sequence or structural similarity	acyl-CoA dehydrogenase activity ; GO:0003995 | inferred from electronic annotation with InterPro:IPR006089, InterPro:IPR006091 <newline> flavin adenine dinucleotide binding ; GO:0050660 | inferred from electronic annotation with InterPro:IPR013786 <newlin	IPR006089:Acyl-CoA dehydrogenase, conserved site <newline> IPR006091:Acyl-CoA oxidase/dehydrogenase, central domain <newline> IPR009075:Acyl-CoA dehydrogenase/oxidase C-terminal <newline> IPR009100:Acyl-CoA dehydrogenase/oxidase, N-terminal and middle dom
Q9VEB1	FBgn0262559	CG7998	Malate dehydrogenase 2	Mdh2	IP09655p OS=Drosophila melanogaster GN=Mdh2 PE=1 SV=1 - [Q9VEB1_DROME]	55.63	0	36.39	54.67	54.33	57.23	211.26	0	67.55	259.38	82.26	83.78	184.52	56.13	134.41	121.83	161.41	214.82	183.08	0	0	carbohydrate metabolic process ; GO:0005975 | inferred from electronic annotation with InterPro:IPR015955 <newline> activation of cysteine-type endopeptidase activity involved in apoptotic process ; GO:0006919 | inferred from mutant phenotype <newline> salivary gland histolysis ; GO:0035070 | inferred from mutant phenotype <newline> tricarboxylic acid cycle ; GO:0006099 | inferred from sequence o…	mitochondrion ; GO:0005739 | inferred from direct assay <newline> mitochondrial matrix ; GO:0005759 | inferred from sequence or structural similarity with UniProtKB:P40926	L-malate dehydrogenase activity ; GO:0030060 | inferred from sequence or structural similarity with UniProtKB:P40926 <newline> malate dehydrogenase activity ; GO:0016615 | inferred from direct assay	IPR036291:NAD(P)-binding domain superfamily <newline> IPR001236:Lactate/malate dehydrogenase, N-terminal <newline> IPR001557:L-lactate/malate dehydrogenase <newline> IPR010097:Malate dehydrogenase, type 1 <newline> IPR015955:Lactate dehydrogenase/glycosid
Q9VEI6	FBgn0038523	CG7587	-	CG7587	CG7587 OS=Drosophila melanogaster GN=CG7587 PE=4 SV=1 - [Q9VEI6_DROME]	0	0	0	0	0	0	0	0	0	0	0	0	0	0	5.47	0	0	0	0	0	0	-	-	-	-
Q9VEJ0	FBgn0038519	CG5826	Peroxiredoxin 3	Prx3	Peroxiredoxin 3 OS=Drosophila melanogaster GN=Prx3 PE=1 SV=2 - [Q9VEJ0_DROME]	7	0	0	8.23	7.09	6.47	0	0	0	8.01	6.49	0	0	4.76	16.46	0	22.94	11.51	12.66	0	0	oxidation-reduction process ; GO:0055114 | inferred from electronic annotation with InterPro:IPR000866, InterPro:IPR019479 <newline> phagocytosis ; GO:0006909 | inferred from mutant phenotype <newline> cell redox homeostasis ; GO:0045454 | inferred from genetic interaction with Prx5 <newline> determination of adult lifespan ; GO:0008340 | inferred from genetic interaction with Prx5 <newline> hydr…	mitochondrion ; GO:0005739 | inferred from direct assay <newline> mitochondrion ; GO:0005739 | inferred from sequence or structural similarity with UniProtKB:P30048	antioxidant activity ; GO:0016209 | inferred from sequence or structural similarity with UniProtKB:P30048 <newline> thioredoxin peroxidase activity ; GO:0008379 | inferred from direct assay	IPR000866:Alkyl hydroperoxide reductase subunit C/ Thiol specific antioxidant <newline> IPR019479:Peroxiredoxin, C-terminal <newline> IPR024706:Peroxiredoxin, AhpC-type <newline> IPR013766:Thioredoxin domain <newline> IPR036249:Thioredoxin-like superfamil
Q9VEN1	FBgn0014141	CG3937	cheerio	cher	Filamin-A OS=Drosophila melanogaster GN=cher PE=1 SV=2 - [FLNA_DROME]	0	0	0	0	0	0	0	0	0	0	60.83	60.37	95.6	0	0	0	0	0	0	0	0	motor neuron axon guidance ; GO:0008045 | inferred from mutant phenotype <newline> germline ring canal formation ; GO:0030725 | inferred from mutant phenotype <newline> germarium-derived female germ-line cyst encapsulation ; GO:0030708 | inferred from mutant phenotype <newline> sleep ; GO:0030431 | inferred from expression pattern <newline> cytoplasmic transport, nurse cell to oocyte ; GO:0007303…	actin filament ; GO:0005884 | colocalizes_with inferred from direct assay <newline> contractile ring ; GO:0070938 | colocalizes_with inferred from direct assay <newline> female germline ring canal ; GO:0035324 | inferred from direct assay <newline> cytosol ; GO:0005829 | inferred from direct assay <newline> perinuclear region of cytoplasm ; GO:0048471 | colocalizes_with inferred from direct assay…	actin binding ; GO:0003779 | inferred from sequence or structural similarity <newline> actin binding ; GO:0003779 | inferred from sequence or structural similarity with HGNC:3754	IPR001298:Filamin/ABP280 repeat <newline> IPR001589:Actinin-type actin-binding domain, conserved site <newline> IPR001715:Calponin homology domain <newline> IPR013783:Immunoglobulin-like fold <newline> IPR014756:Immunoglobulin E-set <newline> IPR017868:Fi
Q9VFF0	FBgn0038271	CG3731	Ubiquinol-cytochrome c reductase core protein 1	UQCR-C1	GH01077p OS=Drosophila melanogaster GN=UQCR-C1 PE=1 SV=2 - [Q9VFF0_DROME]	15.59	0	0	12.24	14.24	0	0	0	0	8.79	8.58	0	0	0	17.06	16.89	25.86	0	0	0	0	protein processing ; GO:0016485 | inferred from sequence or structural similarity with UniProtKB:O75439 <newline> mitochondrial electron transport, ubiquinol to cytochrome c ; GO:0006122 | inferred from biological aspect of ancestor with PANTHER:PTN000220240 <newline> aerobic respiration ; GO:0009060 | inferred from biological aspect of ancestor with PANTHER:PTN000220240 <newline> protein process…	mitochondrion ; GO:0005739 | inferred from direct assay <newline> mitochondrial respiratory chain complex III ; GO:0005750 | inferred from biological aspect of ancestor with PANTHER:PTN000220240 <newline> mitochondrial respiratory chain complex III ; GO:0005750 | inferred from sequence or structural similarity with UniProtKB:P31930 <newline> mitochondrial matrix ; GO:0005759 | inferred from seque…	zinc ion binding ; GO:0008270 | inferred from biological aspect of ancestor with PANTHER:PTN000220169 <newline> metalloendopeptidase activity ; GO:0004222 | inferred from biological aspect of ancestor with PANTHER:PTN000220169 <newline> ubiquinol-cytochro	IPR001431:Peptidase M16, zinc-binding site <newline> IPR007863:Peptidase M16, C-terminal <newline> IPR011765:Peptidase M16, N-terminal <newline> IPR011249:Metalloenzyme, LuxS/M16 peptidase-like
Q9VFG5	FBgn0038257	CG7390	Senescence marker protein-30	smp-30	RE17477p OS=Drosophila melanogaster GN=smp-30 PE=1 SV=1 - [Q9VFG5_DROME]	0	0	0	0	0	0	0	0	0	0	0	0	0	0	6.56	0	0	9.85	0	0	0	L-ascorbic acid biosynthetic process ; GO:0019853 | inferred from biological aspect of ancestor with PANTHER:PTN000097355 <newline> negative regulation of imaginal disc-derived wing size ; GO:0044720 | inferred from mutant phenotype <newline> cold acclimation ; GO:0009631 | inferred from expression pattern <newline> regulation of cell proliferation involved in imaginal disc-derived wing morphogen…	extracellular region ; GO:0005576 | inferred from biological aspect of ancestor with PANTHER:PTN000097354 <newline> cytosol ; GO:0005829 | inferred from sequence model	calcium ion binding ; GO:0005509 | inferred from biological aspect of ancestor with PANTHER:PTN000097355 <newline> gluconolactonase activity ; GO:0004341 | inferred from biological aspect of ancestor with PANTHER:PTN000097355 <newline> calcium ion binding	IPR011042:Six-bladed beta-propeller, TolB-like <newline> IPR005511:Senescence marker protein-30 (SMP-30) <newline> IPR013658:SMP-30/Gluconolactonase/LRE-like region
Q9VFQ9	FBgn0000454	CG9285	Dipeptidase B	Dip-B	Dipeptidase B, isoform A OS=Drosophila melanogaster GN=Dip-B PE=1 SV=2 - [Q9VFQ9_DROME]	7.79	0	0	8.55	7.13	0	7.56	0	0	13.87	8.29	0	12.78	0	12.58	13.34	26.89	6.36	12.77	0	0	proteolysis ; GO:0006508 | inferred from direct assay	cytoplasm ; GO:0005737 | inferred from electronic annotation with InterPro:IPR011356	metalloexopeptidase activity ; GO:0008235 | inferred from electronic annotation with InterPro:IPR011356 <newline> manganese ion binding ; GO:0030145 | inferred from electronic annotation with InterPro:IPR011356 <newline> tripeptidyl-peptidase activity ; G	IPR000819:Peptidase M17, leucyl aminopeptidase, C-terminal <newline> IPR011356:Peptidase M17, leucine aminopeptidase/peptidase B
Q9VG42	FBgn0038074	CG6188	Glycine N-methyltransferase	Gnmt	Glycine N-methyltransferase OS=Drosophila melanogaster GN=Gnmt PE=1 SV=1 - [Q9VG42_DROME]	6.95	0	0	6.56	6.23	0	14.43	0	0	0	0	0	0	0	10.19	9.93	16.2	16.8	8.18	0	0	S-adenosylmethionine catabolic process ; GO:0050843 | inferred from mutant phenotype <newline> sarcosine biosynthetic process ; GO:1901054 | inferred from mutant phenotype <newline> determination of adult lifespan ; GO:0008340 | inferred from mutant phenotype <newline> cellular response to starvation ; GO:0009267 | inferred from mutant phenotype <newline> triglyceride homeostasis ; GO:0070328 | i…	-	glycine N-methyltransferase activity ; GO:0017174 | inferred from electronic annotation with InterPro:IPR014369	IPR014369:Glycine/Sarcosine N-methyltransferase <newline> IPR029063:S-adenosyl-L-methionine-dependent methyltransferase <newline> IPR025714:Methyltransferase domain
Q9VG96	FBgn0010040	CG11512	Glutathione S transferase D4	GstD4	Glutathione S-transferase D4 OS=Drosophila melanogaster GN=GstD4 PE=1 SV=1 - [GSTD4_DROME]	0	0	0	0	0	0	0	0	0	0	0	0	0	0	106.23	108.1	83.89	34.2	0	0	0	glutathione metabolic process ; GO:0006749 | inferred from direct assay	cytoplasm ; GO:0005737 | inferred from sequence or structural similarity with RGD:70952 <newline> cytoplasm ; GO:0005737 | inferred from biological aspect of ancestor with PANTHER:PTN000136167	glutathione transferase activity ; GO:0004364 | inferred from direct assay	IPR004045:Glutathione S-transferase, N-terminal <newline> IPR004046:Glutathione S-transferase, C-terminal <newline> IPR010987:Glutathione S-transferase, C-terminal-like <newline> IPR036282:Glutathione S-transferase, C-terminal domain superfamily <newline>
Q9VGC5	FBgn0037996	CG4830	-	CG4830	CG4830 OS=Drosophila melanogaster GN=CG4830 PE=1 SV=1 - [Q9VGC5_DROME]	8.09	0	0	9.53	7.24	0	19.77	0	0	40.83	0	0	0	0	0	0	16.21	0	0	0	0	metabolic process ; GO:0008152 | inferred from electronic annotation with InterPro:IPR000873 <newline> sensory perception of pain ; GO:0019233 | inferred from mutant phenotype	-	catalytic activity ; GO:0003824 | inferred from electronic annotation with InterPro:IPR000873	IPR000873:AMP-dependent synthetase/ligase <newline> IPR020845:AMP-binding, conserved site <newline> IPR025110:AMP-binding enzyme, C-terminal domain
Q9VGM2	FBgn0037913	CG6783	fatty acid binding protein	fabp	Fatty acid bindin protein, isoform B OS=Drosophila melanogaster GN=fabp PE=1 SV=1 - [Q9VGM2_DROME]	0	0	0	0	0	0	0	0	0	0	27.26	21.52	0	0	0	0	19.85	0	0	0	0	transport ; GO:0006810 | inferred from electronic annotation with InterPro:IPR000463 <newline> long-term memory ; GO:0007616 | inferred from mutant phenotype	cytosol ; GO:0005829 | inferred from direct assay <newline> nucleoplasm ; GO:0005654 | inferred from direct assay	lipid binding ; GO:0008289 | inferred from electronic annotation with InterPro:IPR000463, InterPro:IPR031259 <newline> transporter activity ; GO:0005215 | inferred from electronic annotation with InterPro:IPR000463	IPR000463:Cytosolic fatty-acid binding <newline> IPR000566:Lipocalin/cytosolic fatty-acid binding domain <newline> IPR012674:Calycin <newline> IPR031259:Intracellular lipid binding protein
Q9VGQ1	FBgn0037891	CG5214	-	CG5214	CG5214 OS=Drosophila melanogaster GN=CG5214 PE=1 SV=1 - [Q9VGQ1_DROME]	7.18	0	0	7.37	7.33	23.02	21.54	0	0	19.66	19.88	19.26	17.83	0	17.11	17.24	11.28	0	16.58	0	0	tricarboxylic acid cycle ; GO:0006099 | inferred from sequence or structural similarity with UniProtKB:P36957 <newline> negative regulation of neuroblast proliferation ; GO:0007406 | inferred from mutant phenotype <newline> cellular respiration ; GO:0045333 | inferred from mutant phenotype	mitochondrial oxoglutarate dehydrogenase complex ; GO:0009353 | inferred from sequence or structural similarity with UniProtKB:P36957	dihydrolipoyllysine-residue succinyltransferase activity ; GO:0004149 | inferred from sequence or structural similarity with UniProtKB:P36957	IPR000089:Biotin/lipoyl attachment <newline> IPR001078:2-oxoacid dehydrogenase acyltransferase, catalytic domain <newline> IPR003016:2-oxo acid dehydrogenase, lipoyl-binding site <newline> IPR006255:Dihydrolipoamide succinyltransferase <newline> IPR011053
Q9VGS2	FBgn0037874	CG4800	Translationally controlled tumor protein	Tctp	Translationally-controlled tumor protein homolog OS=Drosophila melanogaster GN=Tctp PE=1 SV=1 - [TCTP_DROME]	13.33	0	0	10.23	10.25	0	10.55	0	0	14.73	11.06	5.99	20.91	0	20.67	20.82	13.67	15.74	21.23	0	0	positive regulation of multicellular organism growth ; GO:0040018 | inferred from mutant phenotype <newline> cellular response to gamma radiation ; GO:0071480 | inferred from mutant phenotype <newline> double-strand break repair ; GO:0006302 | inferred from mutant phenotype <newline> positive regulation of histone phosphorylation ; GO:0033129 | inferred from direct assay <newline> positive regula…	nucleus ; GO:0005634 | inferred from direct assay <newline> tubulin complex ; GO:0045298 | colocalizes_with inferred from sequence or structural similarity with UniProtKB:P13693 <newline> polytene chromosome ; GO:0005700 | inferred from direct assay <newline> plasma membrane ; GO:0005886 | inferred from direct assay <newline> cytoplasm ; GO:0005737 | inferred from biological aspect of ancestor wi…	calcium ion binding ; GO:0005509 | inferred from sequence or structural similarity with UniProtKB:P13693 <newline> calcium ion binding ; GO:0005509 | inferred from biological aspect of ancestor with PANTHER:PTN000241815 <newline> guanyl-nucleotide exchang	IPR018103:Translationally controlled tumour protein, conserved site <newline> IPR018105:Translationally controlled tumour protein <newline> IPR011057:Mss4-like superfamily <newline> IPR034737:Translationally controlled tumor protein (TCTP) domain
Q9VGU6	FBgn0042094	CG6612	Adenylate kinase 3	Adk3	GTP:AMP phosphotransferase, mitochondrial OS=Drosophila melanogaster GN=Adk3 PE=1 SV=1 - [Q9VGU6_DROME]	0	0	4.85	0	0	0	0	0	0	0	0	0	0	7.59	0	0	4.77	0	0	0	0	ADP biosynthetic process ; GO:0006172 | inferred from sequence or structural similarity with UniProtKB:Q9UIJ7	mitochondrial matrix ; GO:0005759 | inferred from sequence or structural similarity with UniProtKB:Q9UIJ7 <newline> mitochondrion ; GO:0005739 | inferred from direct assay	ATP binding ; GO:0005524 | inferred from electronic annotation with InterPro:IPR000850, InterPro:IPR006259 <newline> nucleoside triphosphate adenylate kinase activity ; GO:0046899 | inferred from sequence or structural similarity with UniProtKB:P54819 <ne	IPR000850:Adenylate kinase/UMP-CMP kinase <newline> IPR006259:Adenylate kinase subfamily <newline> IPR007862:Adenylate kinase, active site lid domain <newline> IPR027417:P-loop containing nucleoside triphosphate hydrolase <newline> IPR033690:Adenylate kin
Q9VGX3	FBgn0266451	CG45077	fau	fau	Protein anoxia up-regulated OS=Drosophila melanogaster GN=fau PE=1 SV=3 - [FAU_DROME]	0	0	0	0	0	0	0	0	16.36	0	7.05	0	0	0	0	0	0	0	0	0	0	response to anoxia ; GO:0034059 | inferred from mutant phenotype	cellular_component ; GO:0005575 | no biological data available	molecular_function ; GO:0003674 | no biological data available	-
Q9VGZ3	FBgn0024957	CG6342	Iron regulatory protein 1B	Irp-1B	Aconitate hydratase OS=Drosophila melanogaster GN=Irp-1B PE=1 SV=1 - [Q9VGZ3_DROME]	0	0	0	0	0	6.4	19.3	262.6	59.2	37.37	24.6	23.12	37.09	0	5.46	0	23.04	6315.17	6528.57	7.24	10.84	metabolic process ; GO:0008152 | inferred from electronic annotation with InterPro:IPR000573, InterPro:IPR001030, InterPro:IPR015931, InterPro:IPR015932, InterPro:IPR015937	-	aconitate hydratase activity ; GO:0003994 | inferred from direct assay <newline> iron-responsive element binding ; GO:0030350 | NOT inferred from direct assay	IPR015928:Aconitase/3-isopropylmalate dehydratase, swivel <newline> IPR015931:Aconitase/3-isopropylmalate dehydratase large subunit, alpha/beta/alpha, subdomain 1/3 <newline> IPR015932:Aconitase/3-isopropylmalate dehydratase large subunit, alpha/beta/alph
Q9VHL2	FBgn0037632	CG8351	Chaperonin containing TCP1 subunit 7	CCT7	LD47396p OS=Drosophila melanogaster GN=Tcp-1eta PE=1 SV=2 - [Q9VHL2_DROME]	0	0	0	0	0	0	0	0	0	0	8.97	0	0	0	0	0	8.57	0	0	0	0	'de novo' protein folding ; GO:0006458 | inferred from biological aspect of ancestor with PANTHER:PTN000143677 <newline> chaperone-mediated protein folding ; GO:0061077 | inferred from biological aspect of ancestor with PANTHER:PTN000143677	cytosol ; GO:0005829 | inferred from direct assay <newline> chaperonin-containing T-complex ; GO:0005832 | inferred from biological aspect of ancestor with PANTHER:PTN000143937	ATP binding ; GO:0005524 | inferred from electronic annotation with InterPro:IPR002194, InterPro:IPR002423, InterPro:IPR012720 <newline> protein binding involved in protein folding ; GO:0044183 | inferred from biological aspect of ancestor with PANTHER:PT	IPR002194:Chaperonin TCP-1, conserved site <newline> IPR002423:Chaperonin Cpn60/TCP-1 family <newline> IPR012720:T-complex protein 1, eta subunit <newline> IPR017998:Chaperone tailless complex polypeptide 1 (TCP-1) <newline> IPR027409:GroEL-like apical do
Q9VHN7	FBgn0037607	CG8036	-	CG8036	CG8036, isoform B OS=Drosophila melanogaster GN=CG8036 PE=1 SV=3 - [Q9VHN7_DROME]	0	0	0	0	0	0	164.68	0	0	148.4	0	0	99.76	0	55.07	59.27	58.71	0	84.62	0	0	regulation of chromatin silencing ; GO:0031935 | inferred from mutant phenotype	cytosol ; GO:0005829 | inferred from direct assay	catalytic activity ; GO:0003824 | inferred from electronic annotation with InterPro:IPR009014	IPR005474:Transketolase, N-terminal <newline> IPR005475:Transketolase-like, pyrimidine-binding domain <newline> IPR009014:Transketolase C-terminal/Pyruvate-ferredoxin oxidoreductase domain II <newline> IPR020826:Transketolase binding site <newline> IPR029
[truncated: 129 more rows]

## Sheet: ALL_MS_DATA_EXCLUDING_controls
						control samples (RG= ring gland, WB = whole body). RFF: regular fly food. BPS = iron chelator. G=Generation. Sample ID in brackets					ring gland samples. RFF: regular fly food. Sample ID in brackets					IRP1A samples. WB = whole body. RFF: regular fly food. BPS = iron chelator. G=Generation. Sample ID in brackets.						IRP1B samples. WB = whole body. RFF = regular fly food			AGBE samples. WB = whole body. RFF = regular fly food
[truncated: 312 more rows]

[truncated: 1 more sheets: Legend]
