# Supplementary material for: Glycogen branching enzyme controls cellular iron homeostasis via Iron Regulatory Protein 1 and mitoNEET
Source: Nat Commun. 2019 Nov 29;10:5463. doi: 10.1038/s41467-019-13237-8 (PMC6884552; doi:10.1038/s41467-019-13237-8)
Supplement: Supplementary file 5 — Supplementary Data 2 [file 41467_2019_13237_MOESM5_ESM.xlsx]

## Sheet: Unique RG Terms 
Category	Term	Count	%	PValue	Genes	List Total	Pop Hits	Pop Total	Fold Enrichment	Bonferroni	Benjamini	FDR	common
INTERPRO	IPR002194:Chaperonin TCP-1, conserved site	6	8.33333	4.65937e-10	FBGN0010621, FBGN0003676, FBGN0032444, FBGN0015019, FBGN0027329, FBGN0030086	70	8	10984	117.686	1.0204e-07	3.40134e-08	5.92674e-07	no
INTERPRO	IPR017998:Chaperone tailless complex polypeptide 1 (TCP-1)	6	8.33333	4.65937e-10	FBGN0010621, FBGN0003676, FBGN0032444, FBGN0015019, FBGN0027329, FBGN0030086	70	8	10984	117.686	1.0204e-07	3.40134e-08	5.92674e-07	no
INTERPRO	IPR027410:TCP-1-like chaperonin intermediate domain	6	8.33333	1.04327e-09	FBGN0010621, FBGN0003676, FBGN0032444, FBGN0015019, FBGN0027329, FBGN0030086	70	9	10984	104.61	2.28475e-07	5.71188e-08	1.32704e-06	no
GOTERM_MF_DIRECT	GO:0051082~unfolded protein binding	9	12.5	2.25604e-09	FBGN0010621, FBGN0003676, FBGN0015245, FBGN0032444, FBGN0015019, FBGN0027329, FBGN0001233, FBGN0039562, FBGN0030086	65	53	9284	24.2543	2.25603e-07	2.25603e-07	2.50405e-06	no
UP_KEYWORDS	Chaperone	8	11.1111	6.42336e-09	FBGN0010621, FBGN0003676, FBGN0015245, FBGN0032444, FBGN0015019, FBGN0027329, FBGN0001233, FBGN0030086	72	51	13921	30.329	6.68029e-07	1.67007e-07	7.18213e-06	no
GOTERM_BP_DIRECT	GO:0006457~protein folding	9	12.5	2.38804e-07	FBGN0010621, FBGN0003676, FBGN0004907, FBGN0032444, FBGN0015019, FBGN0027329, FBGN0001233, FBGN0039562, FBGN0030086	67	108	10996	13.6766	5.25356e-05	2.62681e-05	0.000303983	no
GOTERM_CC_DIRECT	GO:0005739~mitochondrion	13	18.0556	3.40344e-05	FBGN0020653, FBGN0028479, FBGN0035032, FBGN0015245, FBGN0001098, FBGN0010352, FBGN0021906, FBGN0027291, FBGN0003360, FBGN0035811, FBGN0028325, FBGN0039358, FBGN0037643	64	477	10026	4.26946	0.00275303	0.000551214	0.0362656	no
KEGG_PATHWAY	dme00020:Citrate cycle (TCA cycle)	7	9.72222	4.0279e-05	FBGN0010352, FBGN0027291, FBGN0024958, FBGN0024957, FBGN0028325, FBGN0039358, FBGN0037643	44	43	2752	10.1818	0.00165011	0.000825396	0.0370614	no
UP_KEYWORDS	ATP-binding	12	16.6667	0.000112036	FBGN0001942, FBGN0010621, FBGN0003676, FBGN0028686, FBGN0000044, FBGN0015245, FBGN0001098, FBGN0032444, FBGN0015019, FBGN0027329, FBGN0001233, FBGN0030086	72	558	13921	4.158	0.0115848	0.00166324	0.125199	no
GOTERM_MF_DIRECT	GO:0051287~NAD binding	5	6.94444	0.000114355	FBGN0014455, FBGN0002719, FBGN0001091, FBGN0027291, FBGN0039358	65	37	9284	19.3015	0.011371	0.0038048	0.126853	no
GOTERM_CC_DIRECT	GO:0005838~proteasome regulatory particle	4	5.55556	0.000290102	FBGN0028686, FBGN0015283, FBGN0028691, FBGN0028690	64	21	10026	29.8393	0.0232277	0.00335176	0.308739	no
UP_KEYWORDS	Mitochondrion	8	11.1111	0.00037623	FBGN0020653, FBGN0035032, FBGN0015245, FBGN0001098, FBGN0021906, FBGN0027291, FBGN0003360, FBGN0035811	72	263	13921	5.88128	0.0383794	0.00487996	0.419868	no
UP_KEYWORDS	Iron	7	9.72222	0.000398398	FBGN0087002, FBGN0086917, FBGN0021906, FBGN0024958, FBGN0024957, FBGN0015221, FBGN0062442	72	189	13921	7.16101	0.0405947	0.00459404	0.444557	no
UP_KEYWORDS	Iron-sulfur	4	5.55556	0.00109713	FBGN0021906, FBGN0024958, FBGN0024957, FBGN0062442	72	40	13921	19.3347	0.107888	0.0113515	1.2199	no
GOTERM_MF_DIRECT	GO:0005524~ATP binding	14	19.4444	0.00156918	FBGN0001942, FBGN0010621, FBGN0003676, FBGN0028686, FBGN0000044, FBGN0015245, FBGN0001098, FBGN0032444, FBGN0015019, FBGN0027329, FBGN0001233, FBGN0039562, FBGN0030086, FBGN0037643	65	751	9284	2.66262	0.145332	0.0384997	1.72796	no
GOTERM_BP_DIRECT	GO:0006099~tricarboxylic acid cycle	4	5.55556	0.00187073	FBGN0010352, FBGN0027291, FBGN0039358, FBGN0037643	67	41	10996	16.0116	0.33764	0.0978609	2.35538	no
UP_KEYWORDS	NAD	4	5.55556	0.00336886	FBGN0014455, FBGN0001098, FBGN0001091, FBGN0027291	72	59	13921	13.1083	0.295983	0.0288226	3.70288	no
GOTERM_BP_DIRECT	GO:0007052~mitotic spindle organization	4	5.55556	0.00350195	FBGN0032444, FBGN0027329, FBGN0030086, FBGN0037643	67	51	10996	12.8721	0.537811	0.120701	4.36735	no
GOTERM_BP_DIRECT	GO:0043248~proteasome assembly	3	4.16667	0.00403303	FBGN0015283, FBGN0028691, FBGN0001233	67	16	10996	30.7724	0.588958	0.10518	5.01411	no
UP_KEYWORDS	Glycolysis	3	4.16667	0.00459201	FBGN0000579, FBGN0001091, FBGN0003074	72	20	13921	29.0021	0.380392	0.036151	5.01609	no
UP_KEYWORDS	Transit peptide	5	6.94444	0.00686881	FBGN0020653, FBGN0015245, FBGN0001098, FBGN0027291, FBGN0035811	72	148	13921	6.532	0.511698	0.0466642	7.41722	no
GOTERM_BP_DIRECT	GO:0006096~glycolytic process	3	4.16667	0.0113066	FBGN0000579, FBGN0001091, FBGN0003074	67	27	10996	18.2355	0.918047	0.242671	13.4758	no
INTERPRO	IPR019805:Heat shock protein Hsp90, conserved site	2	2.77778	0.0125248	FBGN0001233, FBGN0039562	70	2	10984	156.914	0.936725	0.424233	14.8131	no
INTERPRO	IPR000533:Tropomyosin	2	2.77778	0.0125248	FBGN0003721, FBGN0004117	70	2	10984	156.914	0.936725	0.424233	14.8131	no
GOTERM_CC_DIRECT	GO:0005832~chaperonin-containing T-complex	2	2.77778	0.0125285	FBGN0010621, FBGN0015019	64	2	10026	156.656	0.639843	0.0886587	12.5728	no
GOTERM_CC_DIRECT	GO:0005759~mitochondrial matrix	4	5.55556	0.0133241	FBGN0015245, FBGN0001098, FBGN0035811, FBGN0010516	64	79	10026	7.93196	0.662608	0.0865644	13.3206	no
GOTERM_CC_DIRECT	GO:0072686~mitotic spindle	3	4.16667	0.0150963	FBGN0001942, FBGN0020255, FBGN0030086	64	30	10026	15.6656	0.708327	0.0904257	14.9655	no
GOTERM_BP_DIRECT	GO:0031122~cytoplasmic microtubule organization	3	4.16667	0.0166205	FBGN0032444, FBGN0027329, FBGN0030086	67	33	10996	14.9199	0.974959	0.284807	19.2124	no
INTERPRO	IPR004434:Isocitrate dehydrogenase NAD-dependent	2	2.77778	0.0187292	FBGN0027291, FBGN0039358	70	3	10984	104.61	0.984086	0.498472	21.3762	no
INTERPRO	IPR001404:Heat shock protein Hsp90	2	2.77778	0.0187292	FBGN0001233, FBGN0039562	70	3	10984	104.61	0.984086	0.498472	21.3762	no
INTERPRO	IPR020575:Heat shock protein Hsp90, N-terminal	2	2.77778	0.0187292	FBGN0001233, FBGN0039562	70	3	10984	104.61	0.984086	0.498472	21.3762	no
UP_KEYWORDS	Polymorphism	4	5.55556	0.0233538	FBGN0087002, FBGN0000579, FBGN0001091, FBGN0003074	72	120	13921	6.44491	0.91436	0.127623	23.2198	no
INTERPRO	IPR001030:Aconitase/3-isopropylmalate dehydratase large subunit, alpha/beta/alpha	2	2.77778	0.024895	FBGN0024958, FBGN0024957	70	4	10984	78.4571	0.995998	0.498488	27.4341	no
INTERPRO	IPR018136:Aconitase family, 4Fe-4S cluster binding site	2	2.77778	0.024895	FBGN0024958, FBGN0024957	70	4	10984	78.4571	0.995998	0.498488	27.4341	no
INTERPRO	IPR000573:Aconitase A/isopropylmalate dehydratase small subunit, swivel	2	2.77778	0.024895	FBGN0024958, FBGN0024957	70	4	10984	78.4571	0.995998	0.498488	27.4341	no
INTERPRO	IPR015931:Aconitase/3-isopropylmalate dehydratase large subunit, alpha/beta/alpha, subdomain 1/3	2	2.77778	0.024895	FBGN0024958, FBGN0024957	70	4	10984	78.4571	0.995998	0.498488	27.4341	no
INTERPRO	IPR015932:Aconitase/3-isopropylmalate dehydratase large subunit, alpha/beta/alpha, subdomain 2	2	2.77778	0.024895	FBGN0024958, FBGN0024957	70	4	10984	78.4571	0.995998	0.498488	27.4341	no
INTERPRO	IPR015937:Aconitase/isopropylmalate dehydratase	2	2.77778	0.024895	FBGN0024958, FBGN0024957	70	4	10984	78.4571	0.995998	0.498488	27.4341	no
INTERPRO	IPR015928:Aconitase/3-isopropylmalate dehydratase, swivel	2	2.77778	0.024895	FBGN0024958, FBGN0024957	70	4	10984	78.4571	0.995998	0.498488	27.4341	no
GOTERM_MF_DIRECT	GO:0003994~aconitate hydratase activity	2	2.77778	0.0272949	FBGN0024958, FBGN0024957	65	4	9284	71.4154	0.937177	0.326554	26.4472	no
KEGG_PATHWAY	dme00640:Propanoate metabolism	3	4.16667	0.0279578	FBGN0028479, FBGN0035811, FBGN0037643	44	17	2752	11.0374	0.687327	0.153026	22.9682	no
INTERPRO	IPR001017:Dehydrogenase, E1 component	2	2.77778	0.0371125	FBGN0010352, FBGN0028325	70	6	10984	52.3048	0.999747	0.601583	38.187	no
INTERPRO	IPR001804:Isocitrate and isopropylmalate dehydrogenases family	2	2.77778	0.0371125	FBGN0027291, FBGN0039358	70	6	10984	52.3048	0.999747	0.601583	38.187	no
GOTERM_MF_DIRECT	GO:0004449~isocitrate dehydrogenase (NAD+) activity	2	2.77778	0.0406659	FBGN0027291, FBGN0039358	65	6	9284	47.6103	0.984261	0.404854	36.9221	no
INTERPRO	IPR024084:Isopropylmalate dehydrogenase-like domain	2	2.77778	0.0431645	FBGN0027291, FBGN0039358	70	7	10984	44.8327	0.999936	0.619516	42.9509	no
INTERPRO	IPR003594:Histidine kinase-like ATPase, ATP-binding domain	2	2.77778	0.0431645	FBGN0001233, FBGN0039562	70	7	10984	44.8327	0.999936	0.619516	42.9509	no
KEGG_PATHWAY	dme00010:Glycolysis / Gluconeogenesis	4	5.55556	0.0484535	FBGN0000579, FBGN0001091, FBGN0003074, FBGN0028325	44	53	2752	4.72041	0.869494	0.202489	36.6862	no

## Sheet: Unique WB Terms
Category	Term	Count	%	PValue	Genes	List Total	Pop Hits	Pop Total	Fold Enrichment	Bonferroni	Benjamini	FDR	common
GOTERM_CC_DIRECT	GO:0022625~cytosolic large ribosomal subunit	21	13.2911	1.06e-23	FBGN0036825, FBGN0002579, FBGN0029897, FBGN0035422, FBGN0032987, FBGN0020910, FBGN0005593, FBGN0035753, FBGN0024733, FBGN0011272, FBGN0261602, FBGN0003279, FBGN0036213, FBGN0010409, FBGN0003274, FBGN0014026, FBGN0002593, FBGN0040007, FBGN0039359, FBGN0013325, FBGN0015756	136	58	10026	26.6919	1.52e-21	7.62e-22	1.25532e-20	no
UP_KEYWORDS	Actin-binding	10	6.32911	1.56e-08	FBGN0283471, FBGN0010225, FBGN0264695, FBGN0003721, FBGN0000308, FBGN0250789, FBGN0000667, FBGN0014141, FBGN0263391, FBGN0265434	158	58	13921	15.191	2.34e-06	5.84e-07	1.86023e-05	no
GOTERM_CC_DIRECT	GO:0000228~nuclear chromosome	10	6.32911	2.51e-08	FBGN0033699, FBGN0261602, FBGN0004867, FBGN0002590, FBGN0002579, FBGN0010408, FBGN0010265, FBGN0010411, FBGN0013325, FBGN0034138	136	52	10026	14.177	3.61e-06	4.51e-07	2.9739e-05	no
GOTERM_CC_DIRECT	GO:0005839~proteasome core complex	7	4.43038	5.84e-08	FBGN0261394, FBGN0004066, FBGN0016697, FBGN0002284, FBGN0023175, FBGN0010590, FBGN0086134	136	17	10026	30.3555	8.41e-06	9.35e-07	6.92719e-05	no
UP_KEYWORDS	rRNA-binding	6	3.79747	1.27e-07	FBGN0033699, FBGN0261602, FBGN0011284, FBGN0010408, FBGN0010411, FBGN0013325	158	12	13921	44.0538	1.91e-05	3.82e-06	0.000151893	no
GOTERM_MF_DIRECT	GO:0019843~rRNA binding	8	5.06329	1.34e-07	FBGN0033699, FBGN0261602, FBGN0011284, FBGN0002590, FBGN0010408, FBGN0010411, FBGN0013325, FBGN0015756	146	27	9284	18.8412	2.19e-05	1.09e-05	0.000162393	no
UP_KEYWORDS	Threonine protease	7	4.43038	2.13e-07	FBGN0261394, FBGN0004066, FBGN0016697, FBGN0002284, FBGN0023175, FBGN0010590, FBGN0086134	158	24	13921	25.698	3.19e-05	5.32e-06	0.000254089	no
GOTERM_BP_DIRECT	GO:0006936~muscle contraction	5	3.16456	9.58e-07	FBGN0283471, FBGN0002772, FBGN0264695, FBGN0003721, FBGN0265434	145	7	10996	54.1675	0.000395	9.89e-05	0.00134203	no
GOTERM_BP_DIRECT	GO:0030239~myofibril assembly	6	3.79747	9.71e-07	FBGN0283471, FBGN0035917, FBGN0265991, FBGN0264695, FBGN0004169, FBGN0265434	145	15	10996	30.3338	0.000401	8.02e-05	0.00136042	no
INTERPRO	IPR001353:Proteasome, subunit alpha/beta	7	4.43038	1.04e-06	FBGN0261394, FBGN0004066, FBGN0016697, FBGN0002284, FBGN0023175, FBGN0010590, FBGN0086134	150	26	10984	19.7149	0.000417	0.000417	0.00144707	no
GOTERM_MF_DIRECT	GO:0004298~threonine-type endopeptidase activity	7	4.43038	2.96e-06	FBGN0261394, FBGN0004066, FBGN0016697, FBGN0002284, FBGN0023175, FBGN0010590, FBGN0086134	146	27	9284	16.486	0.000482	0.000161	0.00358007	no
GOTERM_MF_DIRECT	GO:0004175~endopeptidase activity	8	5.06329	3.35e-06	FBGN0261394, FBGN0004066, FBGN0016697, FBGN0031653, FBGN0002284, FBGN0023175, FBGN0010590, FBGN0086134	146	42	9284	12.1122	0.000546	0.000136	0.00405584	no
GOTERM_BP_DIRECT	GO:0000028~ribosomal small subunit assembly	6	3.79747	4.75e-06	FBGN0005533, FBGN0039300, FBGN0002590, FBGN0030136, FBGN0010412, FBGN0034138	145	20	10996	22.7503	0.00196	0.000327	0.00666205	no
GOTERM_MF_DIRECT	GO:0003779~actin binding	11	6.96203	9.2e-06	FBGN0283471, FBGN0010225, FBGN0265991, FBGN0003721, FBGN0035499, FBGN0000308, FBGN0250789, FBGN0000667, FBGN0014141, FBGN0030955, FBGN0038774	146	112	9284	6.24535	0.0015	0.0003	0.0111467	no
GOTERM_CC_DIRECT	GO:0019773~proteasome core complex, alpha-subunit complex	5	3.16456	1.43e-05	FBGN0261394, FBGN0004066, FBGN0016697, FBGN0023175, FBGN0086134	136	12	10026	30.7169	0.00206	0.000172	0.0169705	no
INTERPRO	IPR023332:Proteasome A-type subunit	5	3.16456	1.48e-05	FBGN0261394, FBGN0004066, FBGN0016697, FBGN0023175, FBGN0086134	150	12	10984	30.5111	0.00593	0.00297	0.0206468	no
INTERPRO	IPR000426:Proteasome, alpha-subunit, N-terminal domain	5	3.16456	1.48e-05	FBGN0261394, FBGN0004066, FBGN0016697, FBGN0023175, FBGN0086134	150	12	10984	30.5111	0.00593	0.00297	0.0206468	no
INTERPRO	IPR008991:Translation protein SH3-like domain	5	3.16456	1.48e-05	FBGN0261602, FBGN0036825, FBGN0034967, FBGN0032987, FBGN0039359	150	12	10984	30.5111	0.00593	0.00297	0.0206468	no
GOTERM_BP_DIRECT	GO:0045214~sarcomere organization	6	3.79747	3.93e-05	FBGN0283471, FBGN0264695, FBGN0000667, FBGN0263391, FBGN0004169, FBGN0265434	145	30	10996	15.1669	0.0161	0.00203	0.0550932	no
GOTERM_CC_DIRECT	GO:0005730~nucleolus	11	6.96203	9.58e-05	FBGN0033699, FBGN0015393, FBGN0261602, FBGN0004867, FBGN0002590, FBGN0002579, FBGN0010408, FBGN0010265, FBGN0010411, FBGN0013325, FBGN0034138	136	170	10026	4.77016	0.0137	0.00106	0.113533	no
INTERPRO	IPR014722:Ribosomal protein L2 domain 2	4	2.53165	0.000274	FBGN0261602, FBGN0036825, FBGN0034967, FBGN0039359	150	10	10984	29.2907	0.104	0.036	0.381444	no
GOTERM_MF_DIRECT	GO:0003723~RNA binding	14	8.86076	0.000311	FBGN0015393, FBGN0004867, FBGN0036213, FBGN0011284, FBGN0002590, FBGN0019936, FBGN0035753, FBGN0030136, FBGN0014026, FBGN0010411, FBGN0011272, FBGN0040007, FBGN0034138, FBGN0015756	146	271	9284	3.28504	0.0494	0.00841	0.375975	no
GOTERM_CC_DIRECT	GO:0005884~actin filament	5	3.16456	0.000434	FBGN0010225, FBGN0000044, FBGN0000042, FBGN0014141, FBGN0263391	136	27	10026	13.652	0.0606	0.00445	0.513186	no
GOTERM_BP_DIRECT	GO:0008302~female germline ring canal formation, actin assembly	3	1.89873	0.001	FBGN0250789, FBGN0014141, FBGN0263391	145	4	10996	56.8759	0.34	0.0407	1.39832	no
UP_KEYWORDS	RNA-binding	9	5.6962	0.00107	FBGN0033699, FBGN0015393, FBGN0261602, FBGN0011284, FBGN0034967, FBGN0010408, FBGN0005593, FBGN0010411, FBGN0013325	158	182	13921	4.35697	0.148	0.0133	1.26862	no
GOTERM_CC_DIRECT	GO:0045169~fusome	5	3.16456	0.00163	FBGN0250789, FBGN0013770, FBGN0263391, FBGN0015222, FBGN0261014	136	38	10026	9.70008	0.209	0.0155	1.91268	no
INTERPRO	IPR005824:KOW	3	1.89873	0.00178	FBGN0036825, FBGN0011284, FBGN0039359	150	5	10984	43.936	0.511	0.164	2.45544	no
UP_KEYWORDS	Calcium	7	4.43038	0.00209	FBGN0283471, FBGN0010225, FBGN0026403, FBGN0250789, FBGN0000667, FBGN0010423, FBGN0001114	158	117	13921	5.27139	0.269	0.0239	2.46814	no
GOTERM_BP_DIRECT	GO:0005978~glycogen biosynthetic process	3	1.89873	0.00247	FBGN0053138, FBGN0003076, FBGN0266064	145	6	10996	37.9172	0.64	0.0886	3.40352	no
GOTERM_CC_DIRECT	GO:0015934~large ribosomal subunit	3	1.89873	0.00261	FBGN0036213, FBGN0036825, FBGN0029897	136	6	10026	36.8603	0.313	0.0232	3.0462	no
UP_KEYWORDS	Phosphoprotein	21	13.2911	0.00309	FBGN0001197, FBGN0029897, FBGN0010397, FBGN0266451, FBGN0261014, FBGN0032198, FBGN0004867, FBGN0001226, FBGN0020238, FBGN0010225, FBGN0003076, FBGN0003274, FBGN0250789, FBGN0004066, FBGN0019936, FBGN0023175, FBGN0002593, FBGN0266064, FBGN0263391, FBGN0010411, FBGN0265434	158	909	13921	2.03549	0.372	0.0326	3.63133	no
GOTERM_BP_DIRECT	GO:0032507~maintenance of protein location in cell	3	1.89873	0.00343	FBGN0000308, FBGN0000042, FBGN0265434	145	7	10996	32.5005	0.758	0.103	4.69486	no
UP_KEYWORDS	Acetylation	6	3.79747	0.00401	FBGN0033699, FBGN0283471, FBGN0001197, FBGN0000044, FBGN0000042, FBGN0011768	158	93	13921	5.68436	0.453	0.0394	4.68503	no
GOTERM_BP_DIRECT	GO:0006635~fatty acid beta-oxidation	4	2.53165	0.00626	FBGN0028479, FBGN0031092, FBGN0032160, FBGN0035811	145	29	10996	10.4599	0.925	0.169	8.42833	no
INTERPRO	IPR012340:Nucleic acid-binding, OB-fold	5	3.16456	0.00692	FBGN0033699, FBGN0261602, FBGN0034967, FBGN0030136, FBGN0033912	150	56	10984	6.5381	0.939	0.372	9.23274	no
UP_KEYWORDS	Isomerase	6	3.79747	0.00811	FBGN0011770, FBGN0050410, FBGN0003076, FBGN0031092, FBGN0013954, FBGN0032160	158	110	13921	4.80587	0.705	0.0735	9.26842	no
KEGG_PATHWAY	dme00220:Arginine biosynthesis	4	2.53165	0.00811	FBGN0032076, FBGN0001124, FBGN0001145, FBGN0039049	93	13	2752	9.10505	0.386	0.0674	7.83436	no
INTERPRO	IPR001715:Calponin homology domain	4	2.53165	0.00833	FBGN0035499, FBGN0000667, FBGN0014141, FBGN0038774	150	31	10984	9.4486	0.965	0.381	11.016	no
INTERPRO	IPR001753:Crotonase superfamily	3	1.89873	0.011	FBGN0028479, FBGN0031092, FBGN0032160	150	12	10984	18.3067	0.988	0.427	14.3485	no
GOTERM_CC_DIRECT	GO:0030018~Z disc	4	2.53165	0.0114	FBGN0035917, FBGN0265991, FBGN0000667, FBGN0265434	136	35	10026	8.42521	0.808	0.0877	12.7219	no
INTERPRO	IPR016050:Proteasome, beta-type subunit, conserved site	3	1.89873	0.0129	FBGN0261394, FBGN0002284, FBGN0010590	150	13	10984	16.8985	0.995	0.441	16.6066	no
UP_KEYWORDS	Motor protein	4	2.53165	0.0133	FBGN0011760, FBGN0002772, FBGN0264695, FBGN0265434	158	44	13921	8.00978	0.866	0.1	14.7687	no
UP_KEYWORDS	Protein biosynthesis	5	3.16456	0.0156	FBGN0032198, FBGN0033902, FBGN0034654, FBGN0034967, FBGN0020660	158	85	13921	5.1828	0.905	0.111	17.0832	no
GOTERM_BP_DIRECT	GO:0006414~translational elongation	3	1.89873	0.016	FBGN0032198, FBGN0003274, FBGN0002593	145	15	10996	15.1669	0.999	0.358	20.2221	no
UP_KEYWORDS	Myosin	3	1.89873	0.0191	FBGN0002772, FBGN0264695, FBGN0265434	158	19	13921	13.9117	0.944	0.123	20.5297	no
GOTERM_BP_DIRECT	GO:0000470~maturation of LSU-rRNA	3	1.89873	0.0204	FBGN0015393, FBGN0036213, FBGN0014026	145	17	10996	13.3826	1	0.412	25.0475	no
GOTERM_BP_DIRECT	GO:0000027~ribosomal large subunit assembly	3	1.89873	0.0204	FBGN0020910, FBGN0024733, FBGN0013325	145	17	10996	13.3826	1	0.412	25.0475	no
UP_KEYWORDS	Calmodulin-binding	3	1.89873	0.0252	FBGN0264695, FBGN0250789, FBGN0265434	158	22	13921	12.0147	0.978	0.153	26.2589	no
GOTERM_BP_DIRECT	GO:1990461~detoxification of iron ion	2	1.26582	0.026	FBGN0015222, FBGN0015221	145	2	10996	75.8345	1	0.454	30.8892	no
GOTERM_BP_DIRECT	GO:0097459~iron ion import into cell	2	1.26582	0.026	FBGN0015222, FBGN0015221	145	2	10996	75.8345	1	0.454	30.8892	no
GOTERM_BP_DIRECT	GO:0060415~muscle tissue morphogenesis	2	1.26582	0.026	FBGN0015393, FBGN0010397	145	2	10996	75.8345	1	0.454	30.8892	no
GOTERM_CC_DIRECT	GO:0008043~intracellular ferritin complex	2	1.26582	0.0268	FBGN0015222, FBGN0015221	136	2	10026	73.7206	0.98	0.186	27.4941	no
GOTERM_CC_DIRECT	GO:0005861~troponin complex	2	1.26582	0.0268	FBGN0283471, FBGN0004169	136	2	10026	73.7206	0.98	0.186	27.4941	no
INTERPRO	IPR027534:Ribosomal protein L12 family	2	1.26582	0.0269	FBGN0003274, FBGN0002593	150	2	10984	73.2267	1	0.667	31.7027	no
INTERPRO	IPR004037:Ribosomal protein L7Ae conserved site	2	1.26582	0.0269	FBGN0015393, FBGN0014026	150	2	10984	73.2267	1	0.667	31.7027	no
INTERPRO	IPR001978:Troponin	2	1.26582	0.0269	FBGN0283471, FBGN0004169	150	2	10984	73.2267	1	0.667	31.7027	no
GOTERM_BP_DIRECT	GO:0007291~sperm individualization	4	2.53165	0.0305	FBGN0033902, FBGN0011760, FBGN0000042, FBGN0037643	145	52	10996	5.83342	1	0.49	35.1967	no
GOTERM_MF_DIRECT	GO:0051371~muscle alpha-actinin binding	2	1.26582	0.031	FBGN0035917, FBGN0265991	146	2	9284	63.589	0.994	0.473	31.7082	no
GOTERM_CC_DIRECT	GO:0016459~myosin complex	3	1.89873	0.032	FBGN0002772, FBGN0264695, FBGN0265434	136	21	10026	10.5315	0.991	0.209	31.9787	no
GOTERM_CC_DIRECT	GO:0005777~peroxisome	5	3.16456	0.033	FBGN0028479, FBGN0030519, FBGN0031092, FBGN0003961, FBGN0001124	136	90	10026	4.09559	0.992	0.206	32.8558	no
KEGG_PATHWAY	dme00030:Pentose phosphate pathway	4	2.53165	0.0352	FBGN0050410, FBGN0003076, FBGN0004654, FBGN0003071	93	22	2752	5.38025	0.883	0.235	30.1355	no
GOTERM_CC_DIRECT	GO:0015629~actin cytoskeleton	3	1.89873	0.0379	FBGN0265991, FBGN0000308, FBGN0014141	136	23	10026	9.61573	0.996	0.223	36.7218	no
GOTERM_BP_DIRECT	GO:0006880~intracellular sequestering of iron ion	2	1.26582	0.0388	FBGN0015222, FBGN0015221	145	3	10996	50.5563	1	0.558	42.5477	no
GOTERM_BP_DIRECT	GO:0001731~formation of translation preinitiation complex	3	1.89873	0.0389	FBGN0033902, FBGN0034654, FBGN0020660	145	24	10996	9.47931	1	0.542	42.687	no
INTERPRO	IPR009040:Ferritin- like diiron domain	2	1.26582	0.0401	FBGN0015222, FBGN0015221	150	3	10984	48.8178	1	0.776	43.5591	no
INTERPRO	IPR001519:Ferritin	2	1.26582	0.0401	FBGN0015222, FBGN0015221	150	3	10984	48.8178	1	0.776	43.5591	no
INTERPRO	IPR008331:Ferritin/DPS protein domain	2	1.26582	0.0401	FBGN0015222, FBGN0015221	150	3	10984	48.8178	1	0.776	43.5591	no
INTERPRO	IPR018492:Ribosomal protein L7Ae/L8/Nhp2 family	2	1.26582	0.0401	FBGN0015393, FBGN0014026	150	3	10984	48.8178	1	0.776	43.5591	no
INTERPRO	IPR000557:Calponin repeat	2	1.26582	0.0401	FBGN0035499, FBGN0038774	150	3	10984	48.8178	1	0.776	43.5591	no
INTERPRO	IPR003096:Smooth muscle protein/calponin	2	1.26582	0.0401	FBGN0035499, FBGN0038774	150	3	10984	48.8178	1	0.776	43.5591	no
INTERPRO	IPR006643:ZASP	2	1.26582	0.0401	FBGN0035917, FBGN0265991	150	3	10984	48.8178	1	0.776	43.5591	no
INTERPRO	IPR014837:EF-hand, Ca insensitive	2	1.26582	0.0401	FBGN0250789, FBGN0000667	150	3	10984	48.8178	1	0.776	43.5591	no
INTERPRO	IPR004009:Myosin, N-terminal, SH3-like	2	1.26582	0.0401	FBGN0264695, FBGN0265434	150	3	10984	48.8178	1	0.776	43.5591	no
GOTERM_BP_DIRECT	GO:0042060~wound healing	4	2.53165	0.0438	FBGN0028479, FBGN0000308, FBGN0013763, FBGN0265434	145	60	10996	5.05563	1	0.569	46.6129	no
UP_KEYWORDS	Iron storage	2	1.26582	0.0444	FBGN0015222, FBGN0015221	158	4	13921	44.0538	0.999	0.247	41.8316	no

## Sheet: Terms common to RG & WB
Category	Term	DAVID_IRP1A_RG_ALL_Count	DAVID_IRP1A_RG_ALL_PValue	DAVID_IRP1A_RG_ALL_Genes	DAVID_IRP1A_WB_ALL_Count	DAVID_IRP1A_WB_ALL_PValue	DAVID_IRP1A_WB_ALL_Genes	common
GOTERM_CC_DIRECT	GO:0005875~microtubule associated complex	22	4.15003e-17	FBGN0020653, FBGN0001942, FBGN0010621, FBGN0003676, FBGN0000044, FBGN0027291, FBGN0027329, FBGN0035811, FBGN0037643, FBGN0028479, FBGN0020255, FBGN0087002, FBGN0001226, FBGN0015245, FBGN0004907, FBGN0010352, FBGN0021906, FBGN0032444, FBGN0037913, FBGN0015	23	6.993e-11	FBGN0020653, FBGN0000044, FBGN0000042, FBGN0037632, FBGN0027291, FBGN0027329, FBGN0035811, FBGN0261014, FBGN0037643, FBGN0032198, FBGN0028479, FBGN0020255, FBGN0003942, FBGN0033902, FBGN0001226, FBGN0020238, FBGN0261394, FBGN0015245, FBGN0004066, FBGN0023175, FBGN0037913, FBGN0035121, FBGN0015222	yes
GOTERM_CC_DIRECT	GO:0005811~lipid particle	19	4.29719e-14	FBGN0001197, FBGN0001091, FBGN0027291, FBGN0030362, FBGN0027329, FBGN0039562, FBGN0010516, FBGN0001233, FBGN0035811, FBGN0028479, FBGN0020255, FBGN0087002, FBGN0035032, FBGN0015245, FBGN0000579, FBGN0032444, FBGN0003360, FBGN0003074, FBGN0030086	21	7.38699e-10	FBGN0001197, FBGN0027835, FBGN0000042, FBGN0030519, FBGN0027291, FBGN0027329, FBGN0035811, FBGN0261014, FBGN0021795, FBGN0038947, FBGN0028479, FBGN0020255, FBGN0039300, FBGN0035032, FBGN0015245, FBGN0250789, FBGN0031092, FBGN0032773, FBGN0263391, FBGN0035513, FBGN0035121	yes
GOTERM_BP_DIRECT	GO:0002181~cytoplasmic translation	13	5.33935e-13	FBGN0005533, FBGN0261597, FBGN0261596, FBGN0015288, FBGN0010265, FBGN0086472, FBGN0036213, FBGN0019936, FBGN0010412, FBGN0010411, FBGN0033912, FBGN0015756, FBGN0020660	40	6.77005e-49	FBGN0033699, FBGN0002579, FBGN0029897, FBGN0032987, FBGN0086472, FBGN0024733, FBGN0011272, FBGN0034138, FBGN0004867, FBGN0036213, FBGN0039300, FBGN0003279, FBGN0002590, FBGN0010409, FBGN0010408, FBGN0003274, FBGN0002593, FBGN0014026, FBGN0040007, FBGN0033912, FBGN0013325, FBGN0005533, FBGN0011284, FBGN0261597, FBGN0036825, FBGN0261596, FBGN0035422, FBGN0010265, FBGN0020910, FBGN0005593, FBGN00301…	yes
INTERPRO	IPR027413:GroEL-like equatorial domain	7	4.41493e-11	FBGN0010621, FBGN0003676, FBGN0015245, FBGN0032444, FBGN0015019, FBGN0027329, FBGN0030086	3	0.0110349	FBGN0015245, FBGN0037632, FBGN0027329	yes
INTERPRO	IPR002423:Chaperonin Cpn60/TCP-1	7	8.15883e-11	FBGN0010621, FBGN0003676, FBGN0015245, FBGN0032444, FBGN0015019, FBGN0027329, FBGN0030086	3	0.0129261	FBGN0015245, FBGN0037632, FBGN0027329	yes
INTERPRO	IPR027409:GroEL-like apical domain	7	8.15883e-11	FBGN0010621, FBGN0003676, FBGN0015245, FBGN0032444, FBGN0015019, FBGN0027329, FBGN0030086	3	0.0129261	FBGN0015245, FBGN0037632, FBGN0027329	yes
GOTERM_CC_DIRECT	GO:0022627~cytosolic small ribosomal subunit	9	2.27913e-10	FBGN0005533, FBGN0261597, FBGN0261596, FBGN0010265, FBGN0019936, FBGN0086472, FBGN0010412, FBGN0010411, FBGN0033912	18	2.77453e-21	FBGN0005533, FBGN0033699, FBGN0011284, FBGN0261597, FBGN0261596, FBGN0010265, FBGN0086472, FBGN0030136, FBGN0034138, FBGN0003942, FBGN0004867, FBGN0039300, FBGN0002590, FBGN0010408, FBGN0019936, FBGN0010412, FBGN0010411, FBGN0033912	yes
UP_KEYWORDS	Ribosomal protein	12	7.79665e-10	FBGN0005533, FBGN0036213, FBGN0261597, FBGN0261596, FBGN0015288, FBGN0010265, FBGN0019936, FBGN0086472, FBGN0010412, FBGN0010411, FBGN0033912, FBGN0015756	39	1.8641e-39	FBGN0033699, FBGN0002579, FBGN0029897, FBGN0032987, FBGN0086472, FBGN0024733, FBGN0011272, FBGN0034138, FBGN0004867, FBGN0036213, FBGN0039300, FBGN0003279, FBGN0002590, FBGN0010409, FBGN0010408, FBGN0003274, FBGN0002593, FBGN0014026, FBGN0040007, FBGN0033912, FBGN0013325, FBGN0005533, FBGN0011284, FBGN0261597, FBGN0036825, FBGN0261596, FBGN0035422, FBGN0010265, FBGN0020910, FBGN0005593, FBGN00301…	yes
UP_KEYWORDS	Cytoplasm	19	2.4354e-09	FBGN0001942, FBGN0020653, FBGN0010621, FBGN0003676, FBGN0000044, FBGN0003721, FBGN0000308, FBGN0001091, FBGN0037580, FBGN0027329, FBGN0001233, FBGN0020255, FBGN0000579, FBGN0004907, FBGN0032444, FBGN0010411, FBGN0015019, FBGN0003074, FBGN0030086	36	4.81869e-15	FBGN0020653, FBGN0265991, FBGN0000044, FBGN0034967, FBGN0000308, FBGN0000042, FBGN0016697, FBGN0014141, FBGN0002284, FBGN0261014, FBGN0034654, FBGN0261394, FBGN0250789, FBGN0004066, FBGN0013954, FBGN0263391, FBGN0039049, FBGN0003071, FBGN0264695, FBGN0003721, FBGN0020910, FBGN0037632, FBGN0016687, FBGN0035753, FBGN0027329, FBGN0086134, FBGN0261602, FBGN0020255, FBGN0011760, FBGN0033902, FBGN00039…	yes
KEGG_PATHWAY	dme01200:Carbon metabolism	14	4.37736e-09	FBGN0002719, FBGN0001098, FBGN0001091, FBGN0027291, FBGN0035811, FBGN0037643, FBGN0028479, FBGN0000579, FBGN0010352, FBGN0024958, FBGN0024957, FBGN0003074, FBGN0028325, FBGN0039358	13	0.000223663	FBGN0028479, FBGN0050410, FBGN0002719, FBGN0004654, FBGN0011768, FBGN0027291, FBGN0024958, FBGN0024957, FBGN0001124, FBGN0035811, FBGN0028325, FBGN0003071, FBGN0037643	yes
UP_KEYWORDS	Ribonucleoprotein	12	4.68002e-09	FBGN0005533, FBGN0036213, FBGN0261597, FBGN0261596, FBGN0015288, FBGN0010265, FBGN0019936, FBGN0086472, FBGN0010412, FBGN0010411, FBGN0033912, FBGN0015756	40	6.83608e-38	FBGN0033699, FBGN0002579, FBGN0029897, FBGN0032987, FBGN0086472, FBGN0024733, FBGN0011272, FBGN0034138, FBGN0015393, FBGN0004867, FBGN0036213, FBGN0039300, FBGN0003279, FBGN0002590, FBGN0010409, FBGN0010408, FBGN0003274, FBGN0002593, FBGN0014026, FBGN0040007, FBGN0033912, FBGN0013325, FBGN0005533, FBGN0011284, FBGN0261597, FBGN0036825, FBGN0261596, FBGN0035422, FBGN0010265, FBGN0020910, FBGN00055…	yes
GOTERM_CC_DIRECT	GO:0005840~ribosome	9	1.55317e-07	FBGN0005533, FBGN0261597, FBGN0261596, FBGN0015288, FBGN0010265, FBGN0086472, FBGN0010412, FBGN0033912, FBGN0015756	34	1.8255e-38	FBGN0033699, FBGN0002579, FBGN0032987, FBGN0086472, FBGN0024733, FBGN0011272, FBGN0004867, FBGN0039300, FBGN0003279, FBGN0002590, FBGN0010409, FBGN0010408, FBGN0003274, FBGN0002593, FBGN0014026, FBGN0040007, FBGN0033912, FBGN0013325, FBGN0005533, FBGN0261597, FBGN0036825, FBGN0011284, FBGN0261596, FBGN0035422, FBGN0010265, FBGN0020910, FBGN0005593, FBGN0030136, FBGN0035753, FBGN0261602, FBGN00039…	yes
GOTERM_MF_DIRECT	GO:0003735~structural constituent of ribosome	13	1.45243e-06	FBGN0005533, FBGN0261597, FBGN0261596, FBGN0015288, FBGN0010265, FBGN0086472, FBGN0036213, FBGN0019936, FBGN0010412, FBGN0010411, FBGN0003360, FBGN0033912, FBGN0015756	39	1.15338e-23	FBGN0033699, FBGN0002579, FBGN0029897, FBGN0032987, FBGN0086472, FBGN0024733, FBGN0011272, FBGN0034138, FBGN0004867, FBGN0036213, FBGN0039300, FBGN0003279, FBGN0002590, FBGN0010409, FBGN0010408, FBGN0003274, FBGN0002593, FBGN0014026, FBGN0040007, FBGN0033912, FBGN0013325, FBGN0005533, FBGN0011284, FBGN0261597, FBGN0036825, FBGN0261596, FBGN0035422, FBGN0010265, FBGN0020910, FBGN0005593, FBGN00301…	yes
UP_KEYWORDS	Nucleotide-binding	15	9.85307e-06	FBGN0020653, FBGN0001942, FBGN0010621, FBGN0028686, FBGN0003676, FBGN0000044, FBGN0001098, FBGN0027329, FBGN0001233, FBGN0037643, FBGN0020255, FBGN0015245, FBGN0032444, FBGN0015019, FBGN0030086	16	0.012862	FBGN0020653, FBGN0028686, FBGN0000044, FBGN0264695, FBGN0000042, FBGN0020513, FBGN0037632, FBGN0027329, FBGN0037643, FBGN0261014, FBGN0038947, FBGN0020255, FBGN0015245, FBGN0001145, FBGN0003071, FBGN0265434	yes
GOTERM_CC_DIRECT	GO:0022626~cytosolic ribosome	8	4.54271e-05	FBGN0005533, FBGN0261596, FBGN0015288, FBGN0010265, FBGN0086472, FBGN0010412, FBGN0033912, FBGN0015756	26	1.31993e-20	FBGN0005533, FBGN0011284, FBGN0036825, FBGN0261596, FBGN0002579, FBGN0032987, FBGN0010265, FBGN0086472, FBGN0005593, FBGN0035753, FBGN0024733, FBGN0011272, FBGN0261602, FBGN0004867, FBGN0039300, FBGN0003279, FBGN0002590, FBGN0010408, FBGN0003274, FBGN0002593, FBGN0014026, FBGN0010412, FBGN0033912, FBGN0040007, FBGN0013325, FBGN0015756	yes
UP_KEYWORDS	Oxidoreductase	13	4.65829e-05	FBGN0020653, FBGN0028479, FBGN0086917, FBGN0002719, FBGN0001098, FBGN0010352, FBGN0001091, FBGN0021906, FBGN0027291, FBGN0028325, FBGN0035811, FBGN0039358, FBGN0015221	18	0.000443924	FBGN0020653, FBGN0033367, FBGN0030519, FBGN0002719, FBGN0011768, FBGN0051548, FBGN0027291, FBGN0003961, FBGN0035811, FBGN0028479, FBGN0004654, FBGN0032889, FBGN0035964, FBGN0035438, FBGN0028325, FBGN0015222, FBGN0030073, FBGN0015221	yes
KEGG_PATHWAY	dme01130:Biosynthesis of antibiotics	12	6.28212e-05	FBGN0028479, FBGN0000579, FBGN0010352, FBGN0001091, FBGN0027291, FBGN0024958, FBGN0024957, FBGN0003074, FBGN0035811, FBGN0028325, FBGN0039358, FBGN0037643	18	6.33149e-05	FBGN0032076, FBGN0011768, FBGN0027291, FBGN0020513, FBGN0035811, FBGN0037643, FBGN0028479, FBGN0050410, FBGN0003076, FBGN0000566, FBGN0004654, FBGN0035978, FBGN0024958, FBGN0024957, FBGN0001124, FBGN0028325, FBGN0003071, FBGN0039049	yes
GOTERM_CC_DIRECT	GO:0005829~cytosol	15	0.000306275	FBGN0001942, FBGN0020653, FBGN0003676, FBGN0014455, FBGN0003721, FBGN0002719, FBGN0001098, FBGN0015283, FBGN0037580, FBGN0028691, FBGN0032444, FBGN0010411, FBGN0037913, FBGN0033912, FBGN0020660	21	0.00432661	FBGN0020653, FBGN0002772, FBGN0003721, FBGN0002719, FBGN0014141, FBGN0032076, FBGN0037632, FBGN0020513, FBGN0003942, FBGN0033902, FBGN0010225, FBGN0003076, FBGN0010408, FBGN0035978, FBGN0010411, FBGN0001124, FBGN0037913, FBGN0033912, FBGN0035121, FBGN0020660, FBGN0265434	yes
GOTERM_CC_DIRECT	GO:0005737~cytoplasm	22	0.000332464	FBGN0020653, FBGN0003676, FBGN0028686, FBGN0000044, FBGN0000308, FBGN0010265, FBGN0001098, FBGN0015283, FBGN0014163, FBGN0028690, FBGN0027329, FBGN0034583, FBGN0001233, FBGN0020255, FBGN0001226, FBGN0015245, FBGN0000579, FBGN0004907, FBGN0010411, FBGN0015	45	4.9317e-07	FBGN0020653, FBGN0033699, FBGN0028686, FBGN0034967, FBGN0036921, FBGN0000044, FBGN0002579, FBGN0000308, FBGN0000042, FBGN0016697, FBGN0002284, FBGN0020513, FBGN0024733, FBGN0034138, FBGN0261014, FBGN0004867, FBGN0034654, FBGN0002590, FBGN0261394, FBGN0010408, FBGN0004066, FBGN0263391, FBGN0035438, FBGN0013325, FBGN0039049, FBGN0003071, FBGN0050025, FBGN0010265, FBGN0016687, FBGN0010590, FBGN00273…	yes
KEGG_PATHWAY	dme03010:Ribosome	12	0.000634304	FBGN0005533, FBGN0036213, FBGN0261597, FBGN0261596, FBGN0015288, FBGN0010265, FBGN0019936, FBGN0086472, FBGN0010412, FBGN0010411, FBGN0033912, FBGN0015756	39	1.67406e-18	FBGN0033699, FBGN0002579, FBGN0029897, FBGN0032987, FBGN0086472, FBGN0024733, FBGN0011272, FBGN0034138, FBGN0004867, FBGN0036213, FBGN0039300, FBGN0003279, FBGN0002590, FBGN0010409, FBGN0010408, FBGN0003274, FBGN0002593, FBGN0014026, FBGN0040007, FBGN0033912, FBGN0013325, FBGN0005533, FBGN0011284, FBGN0261597, FBGN0036825, FBGN0261596, FBGN0035422, FBGN0010265, FBGN0020910, FBGN0005593, FBGN00301…	yes
GOTERM_BP_DIRECT	GO:0006412~translation	12	0.000817204	FBGN0005533, FBGN0036213, FBGN0261597, FBGN0261596, FBGN0015288, FBGN0010265, FBGN0019936, FBGN0010412, FBGN0010411, FBGN0033912, FBGN0003360, FBGN0015756	36	3.37647e-14	FBGN0033699, FBGN0002579, FBGN0029897, FBGN0032987, FBGN0024733, FBGN0011272, FBGN0034138, FBGN0004867, FBGN0036213, FBGN0039300, FBGN0003279, FBGN0002590, FBGN0010409, FBGN0010408, FBGN0014026, FBGN0040007, FBGN0033912, FBGN0013325, FBGN0005533, FBGN0261597, FBGN0036825, FBGN0011284, FBGN0261596, FBGN0035422, FBGN0010265, FBGN0020910, FBGN0030136, FBGN0035753, FBGN0261602, FBGN0033902, FBGN00039…	yes
GOTERM_CC_DIRECT	GO:0015935~small ribosomal subunit	3	0.00206073	FBGN0019936, FBGN0010411, FBGN0033912	7	2.33086e-09	FBGN0004867, FBGN0002590, FBGN0010408, FBGN0019936, FBGN0010411, FBGN0033912, FBGN0034138	yes
KEGG_PATHWAY	dme01210:2-Oxocarboxylic acid metabolism	4	0.00246302	FBGN0027291, FBGN0024958, FBGN0024957, FBGN0039358	5	0.00249804	FBGN0027291, FBGN0024958, FBGN0024957, FBGN0001124, FBGN0039049	yes
KEGG_PATHWAY	dme01230:Biosynthesis of amino acids	6	0.00282791	FBGN0000579, FBGN0001091, FBGN0027291, FBGN0024958, FBGN0024957, FBGN0039358	10	0.00021263	FBGN0050410, FBGN0000566, FBGN0032076, FBGN0027291, FBGN0024958, FBGN0024957, FBGN0001124, FBGN0001145, FBGN0039049, FBGN0003071	yes
UP_KEYWORDS	Muscle protein	3	0.00293865	FBGN0002773, FBGN0003721, FBGN0004117	6	6.76351e-07	FBGN0283471, FBGN0002772, FBGN0264695, FBGN0003721, FBGN0010423, FBGN0004169	yes
GOTERM_BP_DIRECT	GO:0008340~determination of adult lifespan	6	0.00347892	FBGN0020653, FBGN0028479, FBGN0053138, FBGN0001226, FBGN0002719, FBGN0003360	7	0.0242507	FBGN0020653, FBGN0028479, FBGN0053138, FBGN0020238, FBGN0001226, FBGN0002719, FBGN0014141	yes
GOTERM_BP_DIRECT	GO:0006974~cellular response to DNA damage stimulus	5	0.0035938	FBGN0020653, FBGN0001942, FBGN0001197, FBGN0028686, FBGN0015283	7	0.00252762	FBGN0020653, FBGN0001197, FBGN0028686, FBGN0004066, FBGN0023175, FBGN0013954, FBGN0010590	yes
UP_KEYWORDS	Alternative splicing	10	0.00461374	FBGN0020653, FBGN0035032, FBGN0003721, FBGN0000579, FBGN0004907, FBGN0004117, FBGN0001098, FBGN0027291, FBGN0037580, FBGN0003360	24	6.2565e-07	FBGN0283471, FBGN0020653, FBGN0265991, FBGN0002772, FBGN0264695, FBGN0003721, FBGN0020910, FBGN0014141, FBGN0266451, FBGN0027291, FBGN0261014, FBGN0032198, FBGN0020238, FBGN0010225, FBGN0035032, FBGN0000667, FBGN0030329, FBGN0013770, FBGN0263391, FBGN0266064, FBGN0001145, FBGN0003071, FBGN0004169, FBGN0265434	yes
INTERPRO	IPR006249:Aconitase/iron regulatory protein 2	2	0.0125248	FBGN0024958, FBGN0024957	2	0.0269476	FBGN0024958, FBGN0024957	yes
UP_KEYWORDS	Metal-binding	12	0.0126418	FBGN0002773, FBGN0087002, FBGN0000579, FBGN0086917, FBGN0002719, FBGN0021906, FBGN0027291, FBGN0037580, FBGN0024958, FBGN0024957, FBGN0015221, FBGN0062442	21	0.00953886	FBGN0283471, FBGN0033367, FBGN0265991, FBGN0002719, FBGN0011768, FBGN0027291, FBGN0016687, FBGN0003942, FBGN0010225, FBGN0039300, FBGN0003076, FBGN0250789, FBGN0000667, FBGN0010423, FBGN0024958, FBGN0024957, FBGN0039650, FBGN0015222, FBGN0003071, FBGN0039049, FBGN0015221	yes
GOTERM_MF_DIRECT	GO:0030350~iron-responsive element binding	2	0.0137404	FBGN0024958, FBGN0024957	2	0.0309943	FBGN0024958, FBGN0024957	yes
GOTERM_BP_DIRECT	GO:0043161~proteasome-mediated ubiquitin-dependent protein catabolic process	4	0.0157725	FBGN0028686, FBGN0015283, FBGN0028691, FBGN0028690	8	0.000149574	FBGN0028686, FBGN0261394, FBGN0004066, FBGN0016697, FBGN0002284, FBGN0023175, FBGN0010590, FBGN0086134	yes
INTERPRO	IPR016040:NAD(P)-binding domain	5	0.0187753	FBGN0028479, FBGN0014455, FBGN0002719, FBGN0001098, FBGN0001091	8	0.00651471	FBGN0028479, FBGN0002719, FBGN0032889, FBGN0004654, FBGN0051548, FBGN0011768, FBGN0035964, FBGN0030073	yes
GOTERM_MF_DIRECT	GO:0016887~ATPase activity	5	0.0196712	FBGN0001942, FBGN0028686, FBGN0035032, FBGN0027329, FBGN0001233	8	0.0090306	FBGN0011760, FBGN0028686, FBGN0264695, FBGN0035032, FBGN0037632, FBGN0027329, FBGN0265434, FBGN0261014	yes
UP_KEYWORDS	Proteasome	3	0.0229736	FBGN0028686, FBGN0015283, FBGN0028691	8	7.51026e-07	FBGN0028686, FBGN0261394, FBGN0004066, FBGN0016697, FBGN0002284, FBGN0023175, FBGN0010590, FBGN0086134	yes
GOTERM_BP_DIRECT	GO:0051298~centrosome duplication	4	0.0269726	FBGN0036213, FBGN0033912, FBGN0015756, FBGN0030086	17	5.86278e-13	FBGN0011284, FBGN0029897, FBGN0035422, FBGN0032987, FBGN0020910, FBGN0005593, FBGN0024733, FBGN0011272, FBGN0261602, FBGN0003279, FBGN0036213, FBGN0010409, FBGN0014026, FBGN0033912, FBGN0039359, FBGN0013325, FBGN0015756	yes
UP_KEYWORDS	Lyase	4	0.0287041	FBGN0028479, FBGN0000579, FBGN0024958, FBGN0024957	6	0.0158793	FBGN0028479, FBGN0000566, FBGN0032076, FBGN0020513, FBGN0024958, FBGN0024957	yes
GOTERM_CC_DIRECT	GO:0000502~proteasome complex	3	0.0297484	FBGN0015283, FBGN0028691, FBGN0028690	8	1.47707e-06	FBGN0261394, FBGN0004066, FBGN0016697, FBGN0002284, FBGN0023175, FBGN0010590, FBGN0086134, FBGN0261014	yes
KEGG_PATHWAY	dme03050:Proteasome	4	0.0418627	FBGN0028686, FBGN0015283, FBGN0028691, FBGN0028690	8	0.00114552	FBGN0028686, FBGN0261394, FBGN0004066, FBGN0016697, FBGN0002284, FBGN0023175, FBGN0010590, FBGN0086134	yes
UP_KEYWORDS	Cytoskeleton	4	0.0425631	FBGN0020255, FBGN0000044, FBGN0003721, FBGN0000308	11	8.51628e-06	FBGN0020255, FBGN0011760, FBGN0010225, FBGN0265991, FBGN0000044, FBGN0003721, FBGN0000308, FBGN0000042, FBGN0250789, FBGN0014141, FBGN0263391	yes
GOTERM_BP_DIRECT	GO:0051297~centrosome organization	3	0.044401	FBGN0001942, FBGN0000044, FBGN0033912	8	7.74281e-06	FBGN0011284, FBGN0000044, FBGN0020910, FBGN0014026, FBGN0263391, FBGN0024733, FBGN0033912, FBGN0039359	yes
