# Supplementary material for: Glycogen branching enzyme controls cellular iron homeostasis via Iron Regulatory Protein 1 and mitoNEET
Source: Nat Commun. 2019 Nov 29;10:5463. doi: 10.1038/s41467-019-13237-8 (PMC6884552; doi:10.1038/s41467-019-13237-8)
Supplement: Supplementary file 6 — Supplementary Data 3 [file 41467_2019_13237_MOESM6_ESM.xlsx]

## Sheet: IRP1A_3R3Q_DOWN_2.5_rpkm_.1_234
Flybase	gene symbol	FC IRP1A : C	P IRP1A : C	FC IRP1A_C450S : C	P IRP1A_C450S : C	FC IRP1A_3R3Q : C	P IRP1A_3R3Q : C	IRP1A_cDNA - linear total RPKM	IRP1A_C450S_cDNA - linear total RPKM	IRP1A_cDNA_3R3Q - linear total RPKM	w1118_ctrl - linear total RPKM
FBgn0037165	CG11437	-5.94099	0.0842	-17.1538	0.00263	-124.483	0.00914	33.232	11.51	1.586	197.432
FBgn0262686	CG43156	-8.50602	0.0161	-3.29393	0.0986	-49.6985	0.0113	8.358	21.584	1.431	71.097
FBgn0039073	CG4408	-2.92597	0.000449	-5.72068	0.0312	-19.6727	0.000766	357.156	182.676	53.121	1045.03
FBgn0042118	Cpr65Ax2	-1.51508	0.181	-2.81425	0.299	-17.5972	0.0307	22.432	12.077	1.931	33.987
FBgn0086900	Cpr65Ax1	-1.51508	0.181	-2.81425	0.299	-17.5972	0.0307	11.216	6.038	0.966	16.993
FBgn0000449	dib	-2.40738	0.135	-1.65272	0.368	-13.6939	0.00399	16.822	24.503	2.957	40.497
FBgn0004959	phm	-2.20263	0.0596	1.05503	0.732	-11.6623	0.017	343.854	799.061	64.943	757.383
FBgn0034736	gas	-4.30738	0.00274	-2.15573	0.0441	-11.3211	0.000829	32.718	65.373	12.448	140.927
FBgn0001229	Hsp67Bc	-7.63427	0.338	-3.0179	0.012	-10.888	0.00275	3.214	8.131	2.254	24.538
FBgn0050090	CG30090	-1.50892	0.313	-1.86452	0.212	-10.8167	0.0274	9.819	7.947	1.37	14.817
FBgn0036835	CG14075	-1.39978	0.546	-1.32461	0.174	-9.68879	0.0164	865.689	914.814	125.07	1211.78
FBgn0003312	sad	-1.70462	0.0171	1.23134	0.487	-9.65611	0.0318	621.427	1304.36	109.702	1059.3
FBgn0035028	Start1	-3.11545	0.0328	-2.27924	0.226	-9.61912	0.0047	92.847	126.911	30.072	289.262
FBgn0029804	CG3097	-1.86013	0.0768	-1.83987	0.374	-9.1733	0.00302	17.156	17.345	3.479	31.913
FBgn0030968	CG7322	-1.82184	0.405	-1.13869	0.487	-9.02376	0.0138	71.617	114.582	14.459	130.474
FBgn0032805	CG10337	-4.90374	0.0357	-1.86116	0.0699	-8.57778	0.0107	36.256	95.527	20.727	177.79
FBgn0264478	CG43886	-3.30497	0.0757	-4.46136	0.109	-8.21132	0.00642	43.251	32.04	17.408	142.944
FBgn0261989	CG42807	-2.06715	0.0312	-2.07821	0.0821	-7.49717	0.00245	106.735	106.167	29.429	220.637
FBgn0000639	Fbp1	-5.0157	0.139	-4.4128	0.0979	-7.39222	0.039	2.609	2.965	1.77	13.086
FBgn0036121	CG6310	-2.12641	0.0814	-2.45949	0.0297	-7.255	0.00281	172.67	149.286	50.609	367.167
FBgn0028517	CG18478	-3.16539	0.00232	-3.50667	0.0182	-7.2263	0.0363	8.244	7.442	3.611	26.095
FBgn0051827	CG31827	-3.16539	0.00232	-3.50667	0.0182	-7.2263	0.0363	8.244	7.442	3.611	26.095
FBgn0033696	Cyp6g2	-1.06195	0.839	-1.20184	0.501	-7.21759	0.0171	157.98	139.592	23.244	167.767
FBgn0052574	Twdlalpha	-2.29576	0.379	-2.71908	0.0495	-7.18451	0.000433	4.71	3.977	1.505	10.814
FBgn0031805	CG9505	-1.51023	0.00746	1.03357	0.918	-7.1795	0.00402	32.217	50.289	6.777	48.656
FBgn0029975	spidey	-1.64401	0.029	-1.59344	0.0164	-6.97889	0.0178	61.105	63.044	14.394	100.457
FBgn0026878	CG4325	-1.54617	0.0983	-1.19882	0.618	-6.72311	0.0039	196.37	253.267	45.161	303.622
FBgn0039051	CG17109	-3.01294	0.109	-2.41557	0.0296	-6.40398	0.029	17.865	22.282	8.405	53.825
FBgn0035517	CG1265	-2.41597	0.167	-1.86535	0.122	-6.38741	0.00547	21.576	27.945	8.161	52.127
FBgn0053460	CG33460	1.00127	0.997	-1.62104	0.168	-6.22303	0.0226	236.618	145.782	37.975	236.318
FBgn0040319	Gclc	1.16002	0.683	1.52876	0.236	-6.20681	0.0057	45.898	60.488	6.375	39.566
FBgn0028841	jhamt	-1.6613	0.0164	-1.69987	0.0675	-6.16892	0.0155	119.239	116.533	32.111	198.091
FBgn0041183	Tep1	-1.97045	0.0345	-1.59165	0.326	-6.14954	0.0444	18.444	22.833	5.91	36.342
FBgn0259697	nvd	-2.05941	0.0089	-1.62989	0.155	-6.06272	0.0167	92.025	116.276	31.259	189.517
FBgn0262112	sro	-4.19135	0.0133	-1.22469	0.128	-5.96908	0.00207	33.61	115.027	23.6	140.873
FBgn0033658	Twdlbeta	-3.35037	0.0841	-1.14852	0.702	-5.91897	0.023	5.977	17.436	3.383	20.026
FBgn0004552	Akh	1.00999	0.969	-1.30113	0.235	-5.79632	0.0141	5108.49	3887.36	872.612	5057.94
FBgn0030759	CG13014	-1.4868	0.0331	1.90073	0.00186	-5.78717	0.0256	5.488	15.509	1.41	8.16
FBgn0085261	CG34232	-3.73138	0.0226	-2.37893	0.0964	-5.61415	0.0187	2327.47	3650.67	1546.93	8684.68
FBgn0039494	grass	-1.36857	0.27	-3.288	0.0202	-5.59963	0.0117	60.081	25.008	14.684	82.225
FBgn0033817	GstE14/nobo	-2.63157	0.138	-1.39596	0.309	-5.56451	0.028	69.769	131.524	32.995	183.603
FBgn0034162	CG6426	-2.02219	0.0881	-2.27391	0.189	-5.54738	0.00251	42.843	38.1	15.617	86.636
FBgn0263782	Hmgcr	-1.33787	0.26	-1.14578	0.197	-5.38275	0.00855	29.601	34.563	7.357	39.602
FBgn0031228	ND-15	-3.25693	0.14	-2.69732	0.00892	-5.19559	0.0278	130.485	157.557	81.796	424.981
FBgn0031737	obst-E	-1.67653	0.0901	-1.30181	0.137	-5.03773	0.00764	181.987	234.371	60.564	305.107
FBgn0033848	CG13330	-2.12557	0.132	-3.55487	0.0226	-5.00401	0.0166	7.504	4.487	3.187	15.95
FBgn0037618	ouib	-2.10405	0.0671	-1.80103	0.122	-4.88824	0.0235	26.334	30.764	11.335	55.408
FBgn0028542	NimB4	1.76004	0.0132	1.35544	0.117	-4.8828	0.0156	121.048	93.222	14.085	68.776
FBgn0031097	obst-A	1.64065	0.0154	-2.97469	0.0516	-4.77014	0.000519	438.696	89.889	56.055	267.391
FBgn0025885	Inos	-1.48024	0.0422	1.05729	0.844	-4.75936	0.0222	92.889	145.376	28.89	137.499
FBgn0086917	spok	-2.40147	0.00288	-1.22834	0.354	-4.75195	0.00364	246.209	481.352	124.426	591.265
FBgn0021765	scu	-1.25269	0.744	1.17964	0.26	-4.73377	0.0113	86.321	127.559	22.843	108.134
FBgn0027564	CG3149	-1.91757	0.0184	-2.55331	0.00684	-4.59441	0.00416	7.24	5.438	3.022	13.884
FBgn0261990	CG42808	1.82365	0.0247	8.68435	0.038	-4.52969	0.00348	299.608	1426.76	36.27	164.291
FBgn0264294	Cyt-b5	-1.76688	0.142	-1.38069	0.0104	-4.49245	0.0441	342.585	438.408	134.739	605.306
FBgn0032603	CG17928	-1.84448	0.111	-2.27686	0.00302	-4.48923	0.0144	22.924	18.571	9.419	42.284
FBgn0035789	mthl6	1.14125	0.0244	-1.64778	0.118	-4.47946	0.0265	214.806	114.226	42.018	188.22
FBgn0261808	cu	-1.352	0.0707	-1.15208	0.342	-4.46338	0.0194	338.926	397.738	102.664	458.227
FBgn0038250	CG3505	1.24355	0.464	-1.40097	0.0143	-4.42023	0.00879	43.847	25.168	7.977	35.26
FBgn0035519	CG1309	-1.48203	0.195	-1.46088	0.118	-4.4005	0.0131	43.155	43.78	14.534	63.957
FBgn0002789	Mp20	1.00274	0.997	1.23066	0.634	-4.3264	0.037	235.909	289.528	54.379	235.263
FBgn0033836	CG18278	-1.89816	0.407	-1.57999	0.00223	-4.30019	0.0303	5.916	7.107	2.611	11.23
FBgn0035638	Tektin-C	-1.51728	0.139	-2.37143	0.147	-4.27578	0.0366	5.671	3.628	2.012	8.604
FBgn0011722	Tig	-1.6793	0.0821	-1.1743	0.795	-4.22333	0.00596	122.633	175.371	48.762	205.938
FBgn0002590	RpS5a	-1.68405	0.111	-1.82452	0.0501	-4.21995	0.0335	2834.55	2616.32	1131.18	4773.53
FBgn0033133	Tsp42Ek	-3.22577	0.0272	1.26322	0.543	-4.16983	0.0035	13.896	56.624	10.75	44.825
FBgn0031389	CG4259	-1.16354	0.788	1.07132	0.821	-4.16448	0.0343	59.354	73.986	16.583	69.061
FBgn0010611	Hmgs	-1.48329	0.314	-1.45123	0.0478	-4.11905	0.0393	92.675	94.722	33.373	137.464
FBgn0035206	CG9186	-8.0494	0.161	-1.96437	0.0351	-4.09193	0.0267	5.837	23.918	11.482	46.984
FBgn0035076	Ance-5	-1.72269	0.292	1.27701	0.208	-4.06347	0.0194	16.519	36.341	7.003	28.458
FBgn0260942	bond	-2.63216	0.414	1.41669	0.233	-3.9057	0.00763	3.175	11.838	2.14	8.356
FBgn0038256	CG7530	-1.85065	0.0229	-2.47778	0.017	-3.90183	0.00486	34.576	25.825	16.4	63.988
FBgn0037958	CG6962	-1.85244	0.172	-1.77806	0.179	-3.88216	0.0277	73.334	76.402	34.993	135.848
FBgn0035046	ND-19	-1.46571	0.377	-1.18806	0.648	-3.86689	0.04	38.313	47.267	14.522	56.156
FBgn0029906	xit	-1.14386	0.449	-1.24736	0.551	-3.86046	0.0225	16.662	15.279	4.937	19.059
FBgn0265968	Tfb5	-10.2261	0.000697	-2.49682	0.0293	-3.80815	0.00664	8.073	33.064	21.678	82.554
FBgn0000299	Col4a1	-1.11449	0.669	1.17298	0.225	-3.77131	0.0118	127.859	167.146	37.784	142.497
FBgn0020545	kraken	1.08359	0.764	-1.07198	0.664	-3.73824	0.0401	19.866	17.103	4.904	18.334
FBgn0036488	CG6878	-1.59424	0.0222	-2.33853	0.00963	-3.72399	0.0107	83.317	56.8	35.668	132.828
FBgn0031260	Spp	-1.47767	0.172	-1.28915	0.168	-3.7106	0.017	53.212	60.994	21.191	78.63
FBgn0028936	NimB5	1.34008	0.336	1.28964	0.407	-3.7032	0.0474	55.12	53.045	11.107	41.132
FBgn0025624	CG4025	-3.0253	0.315	-1.12141	0.438	-3.70261	0.00759	3.503	9.45	2.862	10.598
FBgn0011297	l(2)not	-1.723	0.0106	-1.68403	0.0384	-3.66548	0.0307	23.209	23.746	10.91	39.989
FBgn0022359	Sodh-2	1.25741	0.607	-1.24158	0.42	-3.63414	0.00711	112.229	71.888	24.56	89.254
FBgn0053459	CG33459	-1.38806	0.206	-1.19687	0.328	-3.63271	0.00958	18.913	21.934	7.227	26.252
FBgn0040102	lectin-24Db	-1.00638	0.975	-1.47307	0.32	-3.6196	0.0098	71.976	49.173	20.012	72.436
FBgn0030160	CG9691	-1.17131	0.0152	1.03348	0.713	-3.61153	0.000633	485.877	588.164	157.582	569.112
FBgn0261584	CG42694	-1.03052	0.671	-1.35032	0.594	-3.52831	0.0274	56.124	42.832	16.392	57.837
FBgn0036627	Gagr	1.47438	0.361	1.06286	0.882	-3.52206	0.0406	30.484	21.976	5.87	20.676
FBgn0040089	meso18E	1.17174	0.688	-1.07752	0.861	-3.49932	0.00512	13.357	10.579	3.258	11.399
FBgn0040099	lectin-28C	1.41458	0.0381	1.28179	0.567	-3.49723	0.00738	100.742	91.285	20.364	71.217
FBgn0035085	CG3770	-1.69441	0.075	1.07034	0.83	-3.45972	0.00718	39.258	71.198	19.227	66.519
FBgn0259715	CG42369	1.30331	0.218	1.77857	0.0247	-3.43553	0.0214	34.148	46.6	7.626	26.201
FBgn0030451	CG15717	-1.79366	0.437	-1.52223	0.264	-3.42406	0.000708	38.492	45.355	20.164	69.041
FBgn0038804	CG10877	-1.25482	0.331	1.72921	0.267	-3.41806	0.00178	16.193	35.136	5.945	20.319
FBgn0032803	CG13082	-1.20474	0.303	1.08062	0.17	-3.41215	0.0437	22.626	29.456	7.989	27.258
FBgn0032209	Hand	1.22015	0.393	-1.29381	0.427	-3.40027	0.00101	129.191	81.837	31.139	105.881
FBgn0035529	Fdx2	-1.64266	0.0568	1.2862	0.208	-3.39892	0.00127	84.898	179.373	41.03	139.459
FBgn0038912	CG6656	-1.10901	0.459	-1.16858	0.543	-3.39717	0.0155	20.192	19.163	6.592	22.393
FBgn0012037	Ance	1.13915	0.479	-1.24332	0.404	-3.38884	0.043	1143.53	807.392	296.221	1003.85
FBgn0086710	RpL30	-1.35616	0.468	-1.56959	0.133	-3.38322	0.00853	1100.11	950.528	440.981	1491.94
FBgn0033830	CG10814	-1.49271	0.591	-1.90222	0.0369	-3.37613	0.0271	3.888	3.051	1.719	5.804
FBgn0003162	Pu	-1.25569	0.537	1.3482	0.177	-3.31347	0.0172	31.37	53.107	11.888	39.391
FBgn0034138	RpS15	-1.47005	0.324	-1.36056	0.0835	-3.30951	0.0348	4537.89	4903.06	2015.68	6670.9
FBgn0027610	Dic1	-2.04574	0.0381	-1.62503	0.117	-3.29372	0.0205	54.156	68.176	33.636	110.788
FBgn0039674	CG1907	-1.27405	0.59	1.24878	0.274	-3.28336	0.0423	35.605	56.649	13.816	45.363
FBgn0031381	Npc2a	-1.94088	0.0967	-1.61887	0.155	-3.26061	0.00838	80.995	97.106	48.212	157.201
FBgn0030683	CG8239	-1.13874	0.593	-1.24756	0.598	-3.24852	0.028	46.366	42.322	16.253	52.799
FBgn0031149	CG1518	-2.24053	0.18	-1.60901	0.02	-3.24754	0.0363	34.348	47.83	23.697	76.958
FBgn0039438	TwdlO	1.18804	0.527	-2.67058	0.328	-3.24682	0.0364	11.602	3.657	3.008	9.765
FBgn0020376	Sr-CIII	1.88723	0.412	1.26435	0.573	-3.23548	0.0468	58.623	39.274	9.601	31.063
FBgn0026403	Ndg	-1.02372	0.924	-1.06731	0.782	-3.20742	0.0148	14.257	13.674	4.55	14.595
FBgn0038948	PSR	-1.57405	0.042	-1.96088	0.0694	-3.20715	0.00993	25.814	20.721	12.669	40.632
FBgn0028481	CG4341	1.03456	0.959	-2.54087	0.183	-3.1976	0.00663	8.063	3.067	2.437	7.794
FBgn0030433	mRpL49	-2.42141	0.354	-2.6497	0.327	-3.19141	0.0267	16.041	14.659	12.171	38.843
FBgn0036271	Pbgs	-1.47703	0.168	-1.23081	0.277	-3.18513	0.00642	25.478	30.575	11.815	37.632
FBgn0023524	CG3078	1.07457	0.907	-2.95011	0.472	-3.14672	0.00506	4.415	1.393	1.306	4.108
FBgn0037228	CG1092	-1.06907	0.56	-1.11659	0.313	-3.1467	0.0103	49.613	47.501	16.856	53.04
FBgn0265413	CG44325	-2.12101	0.0465	-1.50367	0.278	-3.14485	0.00537	148.546	209.532	100.185	315.068
FBgn0035083	Tina-1	-2.46076	0.0298	-1.17299	0.566	-3.13252	0.0275	181.527	380.816	142.599	446.693
FBgn0261931	CG42797	-1.47489	0.2	-2.36253	0.101	-3.12762	0.0305	10.372	6.475	4.891	15.298
FBgn0037686	RpL34b	-1.06093	0.741	-1.1308	0.462	-3.10718	0.0263	3718.47	3488.71	1269.65	3945.02
FBgn0259108	futsch	-1.2914	0.12	-2.11369	0.0471	-3.10515	0.0039	14.128	8.632	5.876	18.245
FBgn0039341	CG5112	-1.71987	0.0819	-1.43996	0.257	-3.08892	0.0395	32.456	38.765	18.071	55.82
FBgn0024320	Npc1a	-2.33902	0.0239	-1.23039	0.5	-3.08833	0.00032	33.239	63.189	25.174	77.747
FBgn0035170	dpr20	-4.26348	0.0166	-2.00605	0.31	-3.08128	0.00391	2.226	4.731	3.08	9.49
FBgn0052736	CG32736	-19.1474	0.363	-2.36153	0.233	-3.06789	0.039	3.294	26.706	20.557	63.066
FBgn0243514	eater	-1.08043	0.278	1.03065	0.905	-3.03502	0.00678	23.616	26.298	8.407	25.516
FBgn0028990	Spn27A	-1.57236	0.0599	-1.20703	0.324	-3.02333	0.0295	87.242	113.648	45.373	137.177
FBgn0035813	CG8492	-2.62758	0.011	1.54397	0.0538	-3.01868	0.0306	34.14	138.503	29.717	89.706
FBgn0039613	CG14527	1.12078	0.732	-1.02686	0.829	-3.01865	0.00381	21.977	19.095	6.496	19.608
FBgn0031458	aph-1	-3.26491	0.00299	-3.62667	0.0428	-2.99886	0.049	25.777	23.206	28.064	84.161
FBgn0040718	CG15353	-2.24852	0.0512	1.07802	0.592	-2.98489	0.00741	63.893	154.873	48.13	143.664
FBgn0016075	vkg	1.22718	0.303	1.52854	0.0556	-2.98199	0.00872	93.404	116.342	25.524	76.113
FBgn0023177	Pp4-19C	-3.42329	0.0446	-2.88271	0.0246	-2.97489	0.0336	19.93	23.667	22.934	68.225
FBgn0032153	CG4537	-2.46445	0.0392	-3.06727	0.0454	-2.94499	0.00622	31.109	24.995	26.033	76.666
FBgn0015834	Trip1	-1.30194	0.0013	-1.44168	0.143	-2.94249	0.0265	213.859	193.13	94.625	278.432
FBgn0035401	CG1291	-1.7164	0.0901	-2.15427	0.033	-2.94036	0.0145	40.354	32.152	23.556	69.264
FBgn0263106	DnaJ-1	-3.08231	0.0371	-1.48106	0.0974	-2.92006	0.0227	61.426	127.837	64.839	189.333
FBgn0260747	CG5010	-4.81223	0.306	-2.01358	0.0975	-2.91354	0.00986	16.322	39.008	26.959	78.547
FBgn0015522	olf186-M	1.79401	0.0612	2.02542	0.129	-2.91108	0.025	12.585	14.208	2.41	7.015
FBgn0037150	CG7133	-2.23358	0.306	-3.04435	0.0144	-2.90433	0.0271	13.682	10.038	10.522	30.56
FBgn0053548	SmydA-8	1.29649	0.33	-1.38727	0.289	-2.89918	0.0387	11.581	6.439	3.081	8.932
FBgn0025625	Sik2	-1.29992	0.229	-1.15261	0.781	-2.89817	0.0292	9.401	10.602	4.217	12.22
FBgn0037879	scpr-C	-3.22646	0.136	-1.59341	0.375	-2.89279	0.0434	2.19	4.434	2.443	7.066
FBgn0033188	Drat	-1.37667	0.428	-1.55157	0.0105	-2.88609	0.0158	61.639	54.69	29.402	84.856
FBgn0063923	Kaz1-ORFB	-1.4158	0.147	1.69503	0.466	-2.86503	0.00876	111.859	268.441	55.277	158.37
FBgn0011566	Smyd3	-1.85664	0.109	-1.05901	0.75	-2.85594	0.0214	8.375	14.684	5.445	15.55
FBgn0003867	tsl	1.11528	0.706	-1.24762	0.417	-2.85177	0.0121	24.926	17.914	7.837	22.35
FBgn0051075	CG31075	1.0493	0.898	-1.03381	0.861	-2.83328	0.00833	90.671	83.585	30.498	86.41
FBgn0004057	Zw	-1.55929	0.352	-1.97494	0.0271	-2.82875	0.0322	8.08	6.379	4.454	12.599
FBgn0035904	GstO3	-1.27258	0.141	-1.0622	0.788	-2.82378	0.0371	68.728	82.34	30.973	87.462
FBgn0025630	Rtca	-1.1207	0.753	-1.24305	0.0893	-2.81462	0.0224	18.938	17.074	7.54	21.223
FBgn0030247	CG15208	2.52407	0.425	1.77499	0.283	-2.80951	0.0411	2.416	1.699	0.341	0.957
FBgn0053465	CG33465	1.0999	0.47	-1.3992	0.293	-2.80253	0.0435	315.001	204.682	102.19	286.391
FBgn0038107	CG17327	-2.30792	0.242	-1.43716	0.0931	-2.79679	0.018	21.256	34.135	17.54	49.057
FBgn0022943	Cbp20	-1.85647	0.111	-2.17068	0.018	-2.79212	0.0245	84.76	72.491	56.357	157.355
FBgn0261596	RpS24	-1.09743	0.115	-1.30557	0.168	-2.78981	0.0282	3783.04	3179.95	1488.14	4151.63
FBgn0030778	CG4678	-1.11168	0.552	-1.74192	0.426	-2.7886	0.0459	6.69	4.269	2.667	7.437
FBgn0029791	CG4096	-1.1062	0.727	-1.13718	0.716	-2.77479	0.0133	27.885	27.125	11.116	30.846
FBgn0263051	CG43346	-1.63289	0.141	-2.75111	0.0258	-2.77374	0.0379	31.158	18.494	18.343	50.878
FBgn0259991	CG42488	-4.2684	0.335	-1.76209	0.119	-2.77147	0.0474	9.516	23.051	14.656	40.618
FBgn0028704	Nckx30C	-1.71054	0.0383	-2.33775	0.0245	-2.77092	0.00638	13.34	9.761	8.235	22.818
FBgn0003357	Jon99Ciii	21.645	0.202	4.13043	0.354	-2.75775	0.0289	417.638	79.696	6.997	19.295
FBgn0036194	CG11652	-2.03114	0.12	1.16788	0.235	-2.75079	0.0356	12.532	29.727	9.253	25.453
FBgn0030768	CG9723	-1.3066	0.376	-1.64751	0.204	-2.75055	0.0281	14.123	11.2	6.709	18.453
FBgn0030316	CG11695	-2.3082	0.2	-1.35804	0.236	-2.74219	0.0329	7.201	12.239	6.061	16.62
FBgn0035207	Sherpa	-2.0267	0.237	-1.0701	0.576	-2.73982	0.0219	12.232	23.166	9.048	24.79
FBgn0033983	ADPS	-1.66539	0.482	-2.32095	0.0421	-2.73126	0.0167	5.671	4.07	3.458	9.445
FBgn0051548	CG31548	-1.78685	0.394	-1.3806	0.225	-2.73027	0.0309	44.848	58.044	29.351	80.136
FBgn0010053	Jheh1	-1.85646	0.0276	-1.52194	0.00103	-2.72617	0.000427	35.021	42.719	23.849	65.015
FBgn0052500	CG32500	-1.23749	0.383	-1.19719	0.225	-2.72088	0.0366	12.073	12.48	5.491	14.941	identical sequences
FBgn0052857	CG32857	-1.23749	0.383	-1.19719	0.225	-2.72088	0.0366	12.073	12.48	5.491	14.941
FBgn0053502	CG33502	-1.23749	0.383	-1.19719	0.225	-2.72088	0.0366	12.073	12.48	5.491	14.941
FBgn0010039	GstD3	-1.14284	0.681	-1.43323	0.281	-2.71083	0.0328	175.68	140.085	74.064	200.774
FBgn0034191	CG6984	-1.22601	0.719	-1.4267	0.0147	-2.70223	0.0333	31.538	27.101	14.309	38.666
FBgn0033483	egr	-1.16404	0.251	-1.06664	0.873	-2.70213	0.0026	88.867	96.982	38.283	103.445
FBgn0027287	Gmap	1.09767	0.762	-1.08933	0.545	-2.70085	0.0124	32.206	26.934	10.863	29.34
FBgn0014868	Ost48	-1.96347	0.00257	-1.28986	0.0133	-2.68946	0.0354	135.704	206.574	99.072	266.451
FBgn0069242	eca	-1.45604	0.0769	-1.4405	0.256	-2.68904	0.00216	113.078	114.297	61.228	164.645
FBgn0028563	sut1	-1.70333	0.157	1.06407	0.661	-2.68785	0.000438	10.173	18.437	6.446	17.327
FBgn0029763	Usp16-45	-1.27959	0.247	-1.91224	0.0119	-2.68647	0.00525	14.333	9.591	6.827	18.34
FBgn0036024	CG18180	25.3168	0.165	5.92345	0.144	-2.68492	0.0364	297.018	69.494	4.37	11.732
FBgn0037617	séance	-2.03119	0.0949	-1.19154	0.516	-2.67555	0.0369	8.394	14.309	6.372	17.05
FBgn0013305	Nmda1	-2.12006	0.0172	-1.43288	0.0258	-2.66952	0.0152	23.228	34.368	18.447	49.245
FBgn0036094	CG14153	1.29569	0.279	1.06602	0.907	-2.66236	0.0476	13.238	10.892	3.838	10.217
FBgn0024234	gbb	-2.16328	0.0487	-1.75474	0.133	-2.65925	0.0425	30.475	37.57	24.791	65.925
FBgn0001257	ImpL2	-1.51639	0.0565	1.16227	0.726	-2.65717	0.0437	69.007	121.622	39.381	104.641
FBgn0029174	FKBP59	-1.87301	0.0268	-2.16574	0.127	-2.65677	0.00832	349.927	302.631	246.697	655.418
FBgn0029167	Hml	1.44333	0.184	1.13931	0.324	-2.65677	0.0399	161.042	127.12	41.997	111.577
FBgn0032246	CG5168	-2.13662	0.0962	-1.89548	0.0744	-2.65666	0.0418	25.81	29.093	20.757	55.145
FBgn0001233	Hsp83	-2.09984	0.176	-1.49368	0.0384	-2.6555	0.0134	290.52	408.418	229.729	610.044
FBgn0013763	Idgf6	1.3189	0.0382	1.11828	0.631	-2.64574	0.0335	959.691	813.711	275.024	727.644
FBgn0004404	RpS14b	-1.00711	0.976	-1.23161	0.355	-2.64354	0.0441	1509.57	1234.4	575.1	1520.3
FBgn0003356	Jon99Cii	21.9786	0.234	5.0859	0.292	-2.64315	0.019	1162.77	269.067	20.016	52.905
FBgn0020414	Idgf3	-1.3748	0.117	-1.60865	0.0439	-2.64196	0.00447	169.77	145.09	88.344	233.4
FBgn0033232	CG12159	-1.49737	0.162	-1.51232	0.0337	-2.63883	0.0185	57.325	56.758	32.528	85.837
FBgn0034876	wmd	-1.23083	0.0209	-1.26023	0.168	-2.63734	0.0348	40.432	39.489	18.869	49.765
FBgn0030955	CG6891	-1.99316	0.0882	-1.81701	0.189	-2.63721	0.0186	88.121	96.664	66.6	175.639
FBgn0028398	Taf10	-2.04377	0.0221	-2.11436	0.00737	-2.63686	0.0152	66.861	64.628	51.822	136.648
FBgn0034870	CG13559	1.17534	0.399	1.19281	0.0601	-2.63405	0.0194	31.214	31.677	10.082	26.557
FBgn0020764	Alas	-1.01035	0.919	12.8817	0.000262	-2.62483	0.0153	47.855	622.837	18.42	48.35
FBgn0262559	Mdh2	-1.17955	0.508	1.12211	0.57	-2.62394	0.0141	166.037	219.764	74.64	195.85
FBgn0053995	CG33995	-2.3006	0.0168	-1.39041	0.0374	-2.61682	0.00573	59.03	97.672	51.897	135.804
FBgn0000330	cm	-1.80456	0.245	-1.57565	0.0465	-2.61589	0.0121	12.581	14.409	8.679	22.703
FBgn0002732	E(spl)malpha-BFM	-2.09311	0.494	-2.1924	0.0234	-2.61071	0.0123	30.589	29.204	24.525	64.027
FBgn0033357	Tom7	-1.82309	0.147	-2.64762	0.0325	-2.60835	0.0344	273.94	188.629	191.468	499.417
FBgn0041707	7B2	-1.28686	0.669	-1.0565	0.768	-2.6079	0.0389	88.048	107.247	43.447	113.306
FBgn0052076	Alg10	-1.42542	0.501	-1.2691	0.0944	-2.60556	0.00371	14.506	16.292	7.936	20.677
FBgn0025687	LKRSDH	1.38402	0.218	-1.28256	0.122	-2.59938	0.0297	31.614	17.81	8.788	22.842
FBgn0031064	CG12531	-2.70217	0.205	-2.52634	0.0444	-2.59447	0.000739	3.678	3.934	3.83	9.938
FBgn0030099	CG12056	-1.45756	0.528	1.12878	0.641	-2.59428	0.0168	16.29	26.802	9.152	23.744
FBgn0034804	CG3831	-1.34434	0.27	-1.45074	0.0141	-2.5695	0.00547	14.769	13.686	7.727	19.854
FBgn0004516	Gad1	-2.23243	0.206	-2.19561	0.0103	-2.56132	0.00639	8.829	8.977	7.695	19.709
FBgn0004363	porin	-1.48124	0.144	-1.43992	0.0547	-2.56124	0.0318	731.679	752.676	423.152	1083.79
FBgn0023519	mRpL16	-1.48039	0.0165	-1.95657	0.0123	-2.56099	0.0131	32.936	24.92	19.039	48.758
FBgn0064225	RpL5	-1.49509	0.0902	-1.65926	0.0437	-2.56	0.0111	3750.76	3379.66	2190.53	5607.75
FBgn0029994	CG2254	1.22436	5.11e-05	-1.09559	0.608	-2.55961	0.00668	195.088	145.435	62.251	159.338
FBgn0031106	Syx16	-1.22871	0.364	-1.67661	0.0499	-2.55961	0.0228	18.055	13.232	8.667	22.184
FBgn0029840	raptor	-1.06474	0.836	-1.34313	0.303	-2.55819	0.0491	9.874	7.828	4.11	10.514
FBgn0041174	Vhl	-1.59675	0.48	1.0848	0.783	-2.55566	0.0202	10.177	17.628	6.359	16.25
FBgn0005655	PCNA	-4.29027	0.0187	-3.40846	0.0161	-2.55532	0.0326	48.17	60.631	80.874	206.66
FBgn0028399	TMS1	-1.518	0.101	-1.34909	0.203	-2.55081	0.0337	48.073	54.092	28.609	72.976
FBgn0039111	PTPMT1	-1.24271	0.561	-1.21518	0.428	-2.54787	0.0442	19.147	19.581	9.339	23.795
FBgn0031217	CG11377	-1.84238	0.0569	-1.58402	0.0872	-2.54707	0.0207	21.411	24.903	15.487	39.446
FBgn0031060	CG14231	1.48289	0.166	-1.39985	0.171	-2.54423	0.0431	16.761	8.075	4.443	11.303
FBgn0036382	CG13737	-1.68244	0.292	-1.95509	0.0061	-2.54289	0.0336	27.68	23.82	18.314	46.57
FBgn0030956	CG18259	-3.36187	0.0332	-1.6741	0.331	-2.52162	0.0444	9.145	18.365	12.193	30.745
FBgn0031256	shv	-2.25605	0.267	-1.78117	0.0528	-2.51749	0.0343	23.105	29.265	20.706	52.127
FBgn0034057	CG8314	-1.05125	0.937	1.07202	0.753	-2.51697	0.012	28.654	32.292	11.968	30.122
FBgn0035247	metl	-1.22026	0.272	-1.25743	0.519	-2.51503	0.0139	21.363	20.732	10.365	26.069
FBgn0036202	CG6024	-4.04936	0.249	-2.25526	0.0219	-2.51323	0.00729	5.371	9.644	8.654	21.75
FBgn0031977	baf	-2.19743	0.137	-2.48132	0.0318	-2.5092	0.0248	173.867	153.975	152.264	382.061
FBgn0038570	Prx5	-1.66857	0.0322	-1.55835	0.0126	-2.50214	0.0115	178.444	191.064	118.996	297.746

## Sheet: Legend
Table S5. Transcriptional responses of 234 genes upon expression of IRP1A alleles in the prothoracic gland.
RNA-Seq analysis of prothoracic gland (PG) samples with PG-specific expression of IRP1A_3R3Q (non-RNA-binding and nuclear), wild type IRP1A and IRP1A_C450S (constitutively RNA-binding and largely cytoplasmic) transgenes.
A total of 234 genes were significantly downregulated by IRP1A_3R3Q expression, using a cutoff of -2.5-fold, P<0.05 and rpkm>0.1.
The fold changes (relative to control = C) and P values (t-test) are shown for all three conditions. Genes with known roles in ecdysone biosynthesis or its regulation are shown in blue, and genes linked to sterol metabolism in green.
Genes involved in heme and iron metabolism are shown in red.
For term enrichment in this set, see table S6.
Flybase ID = FBgn = flybase gene number
