# Supplementary material for: Glycogen branching enzyme controls cellular iron homeostasis via Iron Regulatory Protein 1 and mitoNEET
Source: Nat Commun. 2019 Nov 29;10:5463. doi: 10.1038/s41467-019-13237-8 (PMC6884552; doi:10.1038/s41467-019-13237-8)
Supplement: Supplementary file 7 — Supplementary Data 4 [file 41467_2019_13237_MOESM7_ESM.xlsx]

## Sheet: keywords
Category	Term	Count	%	PValue	Genes	List Total	Pop Hits	Pop Total	Fold Enrichment	Bonferroni	Benjamini	FDR
UP_KEYWORDS	Oxidoreductase	28	11.9658	2.92799e-06	FBGN0035904, FBGN0025687, FBGN0051075, FBGN0033696, FBGN0029975, FBGN0033983, FBGN0029994, FBGN0004959, FBGN0003312, FBGN0259697, FBGN0262559, FBGN0000449, FBGN0263782, FBGN0032603, FBGN0038948, FBGN0030451, FBGN0086917, FBGN0022359, FBGN0033830, FBGN0051548, FBGN0030968, FBGN0035046, FBGN0038570, FBGN0031228, FBGN0021765, FBGN0004057, FBGN0262112, FBGN0033188	234	601	13921	2.77165	0.000483002	0.000483002	0.00355403
UP_KEYWORDS	Secreted	15	6.41026	0.000345931	FBGN0003867, FBGN0004552, FBGN0033483, FBGN0030099, FBGN0028990, FBGN0029167, FBGN0011722, FBGN0024234, FBGN0020414, FBGN0016075, FBGN0000299, FBGN0031381, FBGN0013763, FBGN0012037, FBGN0001257	234	287	13921	3.10931	0.0554896	0.0281407	0.419095
UP_KEYWORDS	Disulfide bond	24	10.2564	0.000867667	FBGN0035789, FBGN0050090, FBGN0029804, FBGN0035813, FBGN0038250, FBGN0029167, FBGN0029791, FBGN0003357, FBGN0053459, FBGN0024234, FBGN0003356, FBGN0031217, FBGN0020414, FBGN0026403, FBGN0000299, FBGN0016075, FBGN0039073, FBGN0036024, FBGN0031381, FBGN0013763, FBGN0036202, FBGN0012037, FBGN0039494, FBGN0001257	234	670	13921	2.13104	0.133443	0.0466207	1.04813
UP_KEYWORDS	Lipid biosynthesis	7	2.99145	0.00110607	FBGN0030683, FBGN0033983, FBGN0260942, FBGN0039111, FBGN0025885, FBGN0031381, FBGN0033817	234	70	13921	5.94915	0.166901	0.0446242	1.33434
UP_KEYWORDS	Hydrolase	43	18.3761	0.00159376	FBGN0039613, FBGN0261584, FBGN0003162, FBGN0051827, FBGN0035076, FBGN0039111, FBGN0038250, FBGN0001233, FBGN0031060, FBGN0003357, FBGN0035206, FBGN0003356, FBGN0053459, FBGN0029763, FBGN0036024, FBGN0031805, FBGN0013763, FBGN0012037, FBGN0039494, FBGN0050090, FBGN0031389, FBGN0053460, FBGN0010053, FBGN0037165, FBGN0029804, FBGN0035813, FBGN0033836, FBGN0020545, FBGN0038912, FBGN0029791, FBGN00379…	234	1581	13921	1.61805	0.231396	0.0512747	1.91748
UP_KEYWORDS	Signal	73	31.1966	0.00253759	FBGN0035789, FBGN0037879, FBGN0041707, FBGN0036835, FBGN0051827, FBGN0032803, FBGN0035076, FBGN0052574, FBGN0031256, FBGN0030160, FBGN0259715, FBGN0038250, FBGN0028936, FBGN0031097, FBGN0030768, FBGN0031217, FBGN0039341, FBGN0036024, FBGN0033658, FBGN0024320, FBGN0004552, FBGN0031389, FBGN0243514, FBGN0030099, FBGN0029804, FBGN0035813, FBGN0261989, FBGN0011722, FBGN0029791, FBGN0033232, FBGN00204…	234	3176	13921	1.3674	0.34245	0.0674872	3.03705
UP_KEYWORDS	Steroid biosynthesis	3	1.28205	0.0026981	FBGN0030683, FBGN0031381, FBGN0033817	234	5	13921	35.6949	0.359681	0.0616986	3.22628
UP_KEYWORDS	Carboxypeptidase	5	2.13675	0.00361277	FBGN0030778, FBGN0039073, FBGN0035076, FBGN0029804, FBGN0012037	234	38	13921	7.82782	0.449642	0.0719302	4.29814
UP_KEYWORDS	Endoplasmic reticulum	10	4.2735	0.00383648	FBGN0264294, FBGN0035206, FBGN0033696, FBGN0011297, FBGN0029906, FBGN0004959, FBGN0052076, FBGN0069242, FBGN0014868, FBGN0263782	234	184	13921	3.23323	0.46966	0.068045	4.55863
UP_KEYWORDS	Mitochondrion	12	5.12821	0.00485753	FBGN0052500, FBGN0021765, FBGN0030433, FBGN0052857, FBGN0003312, FBGN0035046, FBGN0020764, FBGN0039111, FBGN0053502, FBGN0004363, FBGN0000449, FBGN0031060	234	263	13921	2.71444	0.552216	0.0772016	5.73931
UP_KEYWORDS	Ribosomal protein	9	3.84615	0.00738356	FBGN0086710, FBGN0261596, FBGN0030433, FBGN0002590, FBGN0064225, FBGN0037686, FBGN0023519, FBGN0004404, FBGN0034138	234	168	13921	3.18704	0.705598	0.105208	8.60292
UP_KEYWORDS	Lipid metabolism	7	2.99145	0.0122852	FBGN0030683, FBGN0033983, FBGN0260942, FBGN0039111, FBGN0025885, FBGN0031381, FBGN0033817	234	114	13921	3.65298	0.869922	0.156308	13.9331
UP_KEYWORDS	Ribonucleoprotein	9	3.84615	0.0189465	FBGN0086710, FBGN0261596, FBGN0030433, FBGN0002590, FBGN0064225, FBGN0037686, FBGN0023519, FBGN0004404, FBGN0034138	234	199	13921	2.69057	0.957412	0.215558	20.7201
UP_KEYWORDS	Glycoprotein	16	6.83761	0.0222171	FBGN0035789, FBGN0003867, FBGN0033483, FBGN0035076, FBGN0028990, FBGN0263782, FBGN0024234, FBGN0020414, FBGN0000299, FBGN0028481, FBGN0052076, FBGN0031381, FBGN0013763, FBGN0052736, FBGN0028704, FBGN0012037	234	503	13921	1.89237	0.975453	0.232638	23.8694
UP_KEYWORDS	Transit peptide	7	2.99145	0.03826	FBGN0052500, FBGN0052857, FBGN0003312, FBGN0039111, FBGN0053502, FBGN0000449, FBGN0031060	234	148	13921	2.81378	0.998399	0.34892	37.72
UP_KEYWORDS	Iron	8	3.4188	0.0399168	FBGN0038948, FBGN0264294, FBGN0033696, FBGN0086917, FBGN0003312, FBGN0004959, FBGN0259697, FBGN0000449	234	189	13921	2.51816	0.998795	0.343008	39.0099
UP_KEYWORDS	Protease	12	5.12821	0.0416297	FBGN0003357, FBGN0050090, FBGN0003356, FBGN0030778, FBGN0039073, FBGN0029763, FBGN0035076, FBGN0036024, FBGN0029804, FBGN0012037, FBGN0039494, FBGN0063923	234	362	13921	1.97209	0.999103	0.338142	40.3176
UP_KEYWORDS	Heme	6	2.5641	0.0453339	FBGN0264294, FBGN0033696, FBGN0086917, FBGN0003312, FBGN0004959, FBGN0000449	234	116	13921	3.07714	0.999526	0.34641	43.0583
UP_KEYWORDS	Membrane	67	28.6325	0.0477181	FBGN0035789, FBGN0034057, FBGN0038256, FBGN0041707, FBGN0033696, FBGN0031458, FBGN0032805, FBGN0029994, FBGN0028563, FBGN0039111, FBGN0031106, FBGN0264478, FBGN0259697, FBGN0000449, FBGN0032603, FBGN0035519, FBGN0031149, FBGN0035206, FBGN0030768, FBGN0035207, FBGN0039674, FBGN0013305, FBGN0259991, FBGN0034804, FBGN0035517, FBGN0024320, FBGN0027564, FBGN0033483, FBGN0243514, FBGN0029906, FBGN00276…	234	3266	13921	1.22043	0.999686	0.345973	44.7606
UP_KEYWORDS	Transmembrane	62	26.4957	0.0486588	FBGN0035789, FBGN0034057, FBGN0038256, FBGN0041707, FBGN0031458, FBGN0032805, FBGN0029994, FBGN0028563, FBGN0031106, FBGN0264478, FBGN0259697, FBGN0035519, FBGN0032603, FBGN0031149, FBGN0035206, FBGN0030768, FBGN0035207, FBGN0039674, FBGN0013305, FBGN0259991, FBGN0034804, FBGN0035517, FBGN0024320, FBGN0027564, FBGN0033483, FBGN0243514, FBGN0029906, FBGN0027610, FBGN0035028, FBGN0262686, FBGN00331…	234	2990	13921	1.2336	0.999734	0.337365	45.4193
UP_KEYWORDS	Extracellular matrix	3	1.28205	0.0517333	FBGN0011722, FBGN0000299, FBGN0016075	234	22	13921	8.11247	0.999844	0.341221	47.5223
UP_KEYWORDS	Metalloprotease	4	1.7094	0.0615935	FBGN0039073, FBGN0035076, FBGN0029804, FBGN0012037	234	54	13921	4.40677	0.999972	0.379227	53.7754
UP_KEYWORDS	Transmembrane helix	61	26.0684	0.0645541	FBGN0035789, FBGN0034057, FBGN0038256, FBGN0041707, FBGN0031458, FBGN0032805, FBGN0029994, FBGN0028563, FBGN0031106, FBGN0264478, FBGN0259697, FBGN0035519, FBGN0032603, FBGN0031149, FBGN0035206, FBGN0030768, FBGN0035207, FBGN0039674, FBGN0013305, FBGN0259991, FBGN0034804, FBGN0035517, FBGN0024320, FBGN0027564, FBGN0033483, FBGN0243514, FBGN0029906, FBGN0027610, FBGN0035028, FBGN0262686, FBGN00331…	234	2985	13921	1.21574	0.999983	0.38043	55.5148
UP_KEYWORDS	Cytokine	2	0.854701	0.0652939	FBGN0024234, FBGN0033483	234	4	13921	29.7457	0.999985	0.371376	55.94
UP_KEYWORDS	Collagen	2	0.854701	0.0652939	FBGN0000299, FBGN0016075	234	4	13921	29.7457	0.999985	0.371376	55.94
UP_KEYWORDS	Monooxygenase	5	2.13675	0.0944267	FBGN0033696, FBGN0086917, FBGN0003312, FBGN0004959, FBGN0000449	234	103	13921	2.88793	1	0.480368	69.9998

## Sheet: Biological Process
Category	Term	Count	%	PValue	Genes	List Total	Pop Hits	Pop Total	Fold Enrichment	Bonferroni	Benjamini	FDR
GOTERM_BP_DIRECT	GO:0006697~ecdysone biosynthetic process	5	2.13675	5.13622e-05	FBGN0086917, FBGN0003312, FBGN0004959, FBGN0262112, FBGN0000449	188	13	10996	22.4959	0.0240523	0.0240523	0.0733832
GOTERM_BP_DIRECT	GO:0045456~ecdysteroid biosynthetic process	4	1.7094	9.32232e-05	FBGN0024320, FBGN0031381, FBGN0259697, FBGN0033817	188	6	10996	38.9929	0.0432277	0.0218526	0.133155
GOTERM_BP_DIRECT	GO:0006508~proteolysis	21	8.97436	0.000165946	FBGN0039613, FBGN0261584, FBGN0050090, FBGN0031389, FBGN0051827, FBGN0053460, FBGN0035076, FBGN0029804, FBGN0038250, FBGN0029791, FBGN0003357, FBGN0053459, FBGN0003356, FBGN0030778, FBGN0039073, FBGN0036024, FBGN0028517, FBGN0053465, FBGN0031805, FBGN0012037, FBGN0039494	188	475	10996	2.58585	0.0756506	0.0258809	0.236914
GOTERM_BP_DIRECT	GO:0055114~oxidation-reduction process	18	7.69231	0.000654364	FBGN0051075, FBGN0025687, FBGN0033696, FBGN0022359, FBGN0032805, FBGN0033830, FBGN0033983, FBGN0003312, FBGN0004959, FBGN0035046, FBGN0259697, FBGN0000449, FBGN0263782, FBGN0264294, FBGN0030451, FBGN0086917, FBGN0004057, FBGN0033188	188	412	10996	2.55536	0.266751	0.0746355	0.931178
GOTERM_BP_DIRECT	GO:0040003~chitin-based cuticle development	9	3.84615	0.00578471	FBGN0031097, FBGN0039438, FBGN0020414, FBGN0086900, FBGN0042118, FBGN0020764, FBGN0052574, FBGN0013763, FBGN0033658	188	159	10996	3.31072	0.936067	0.42304	7.95721
GOTERM_BP_DIRECT	GO:0002181~cytoplasmic translation	7	2.99145	0.00710716	FBGN0086710, FBGN0261596, FBGN0002590, FBGN0064225, FBGN0037686, FBGN0004404, FBGN0034138	188	100	10996	4.09426	0.965981	0.43077	9.69164
GOTERM_BP_DIRECT	GO:0034389~lipid particle organization	3	1.28205	0.0118339	FBGN0035206, FBGN0069242, FBGN0014868	188	10	10996	17.5468	0.996457	0.553405	15.6455
GOTERM_BP_DIRECT	GO:0008299~isoprenoid biosynthetic process	3	1.28205	0.0143032	FBGN0010611, FBGN0030683, FBGN0263782	188	11	10996	15.9516	0.998918	0.574113	18.6086
GOTERM_BP_DIRECT	GO:0035006~melanization defense response	3	1.28205	0.0261182	FBGN0029167, FBGN0033483, FBGN0028990	188	15	10996	11.6979	0.999996	0.75188	31.4941
GOTERM_BP_DIRECT	GO:0016226~iron-sulfur cluster assembly	3	1.28205	0.0406954	FBGN0052500, FBGN0052857, FBGN0053502	188	19	10996	9.23516	1	0.860447	44.7772
GOTERM_BP_DIRECT	GO:0000028~ribosomal small subunit assembly	3	1.28205	0.0447217	FBGN0002590, FBGN0004404, FBGN0034138	188	20	10996	8.7734	1	0.860755	47.999
GOTERM_BP_DIRECT	GO:0006749~glutathione metabolic process	4	1.7094	0.0454674	FBGN0035904, FBGN0040319, FBGN0010039, FBGN0033817	188	47	10996	4.97782	1	0.840876	48.5762
GOTERM_BP_DIRECT	GO:0010171~body morphogenesis	3	1.28205	0.0488885	FBGN0039438, FBGN0052574, FBGN0033658	188	21	10996	8.35562	1	0.839201	51.1485
GOTERM_BP_DIRECT	GO:0018990~ecdysis, chitin-based cuticle	3	1.28205	0.0488885	FBGN0020414, FBGN0013763, FBGN0263782	188	21	10996	8.35562	1	0.839201	51.1485
GOTERM_BP_DIRECT	GO:0002168~instar larval development	3	1.28205	0.0765207	FBGN0264294, FBGN0037618, FBGN0259697	188	27	10996	6.49882	1	0.932475	67.9465
GOTERM_BP_DIRECT	GO:0006488~dolichol-linked oligosaccharide biosynthetic process	2	0.854701	0.0978174	FBGN0052076, FBGN0035517	188	6	10996	19.4965	1	0.961336	77.0355
GOTERM_BP_DIRECT	GO:0009636~response to toxic substance	2	0.854701	0.0978174	FBGN0020545, FBGN0033817	188	6	10996	19.4965	1	0.961336	77.0355
GOTERM_BP_DIRECT	GO:0045998~positive regulation of ecdysteroid biosynthetic process	2	0.854701	0.0978174	FBGN0035529, FBGN0037618	188	6	10996	19.4965	1	0.961336	77.0355

## Sheet: Cellular Component
Category	Term	Count	%	PValue	Genes	List Total	Pop Hits	Pop Total	Fold Enrichment	Bonferroni	Benjamini	FDR
GOTERM_CC_DIRECT	GO:0005811~lipid particle	14	5.98291	0.00111846	FBGN0261808, FBGN0029994, FBGN0014868, FBGN0262559, FBGN0001233, FBGN0264294, FBGN0035206, FBGN0021765, FBGN0039341, FBGN0016075, FBGN0039674, FBGN0004363, FBGN0000639, FBGN0035401	176	277	10026	2.87914	0.109867	0.109867	1.24348
GOTERM_CC_DIRECT	GO:0005739~mitochondrion	18	7.69231	0.00403017	FBGN0052500, FBGN0052857, FBGN0003312, FBGN0027610, FBGN0039111, FBGN0053502, FBGN0038570, FBGN0262559, FBGN0000449, FBGN0031060, FBGN0034191, FBGN0032603, FBGN0260747, FBGN0021765, FBGN0020764, FBGN0039674, FBGN0004363, FBGN0063923	176	477	10026	2.14966	0.342943	0.18941	4.41492
GOTERM_CC_DIRECT	GO:0005789~endoplasmic reticulum membrane	11	4.70085	0.00535605	FBGN0264294, FBGN0033696, FBGN0027564, FBGN0011297, FBGN0029906, FBGN0004959, FBGN0052076, FBGN0069242, FBGN0014868, FBGN0029174, FBGN0263782	176	221	10026	2.83541	0.427949	0.169872	5.82811
GOTERM_CC_DIRECT	GO:0005840~ribosome	7	2.99145	0.00727053	FBGN0086710, FBGN0261596, FBGN0030433, FBGN0002590, FBGN0064225, FBGN0037686, FBGN0004404	176	98	10026	4.06899	0.531818	0.172813	7.83509
GOTERM_CC_DIRECT	GO:0005615~extracellular space	18	7.69231	0.0274015	FBGN0004552, FBGN0033483, FBGN0042118, FBGN0031256, FBGN0029804, FBGN0035813, FBGN0028990, FBGN0031097, FBGN0024234, FBGN0030778, FBGN0086900, FBGN0041183, FBGN0039073, FBGN0034162, FBGN0031381, FBGN0013763, FBGN0012037, FBGN0001257	176	587	10026	1.74683	0.944397	0.438927	26.7036
GOTERM_CC_DIRECT	GO:0012505~endomembrane system	9	3.84615	0.0278927	FBGN0035519, FBGN0264294, FBGN0031149, FBGN0035206, FBGN0024234, FBGN0030099, FBGN0069242, FBGN0014868, FBGN0035401	176	206	10026	2.4888	0.947243	0.387584	27.1165
GOTERM_CC_DIRECT	GO:0005578~proteinaceous extracellular matrix	5	2.13675	0.0322397	FBGN0011722, FBGN0029791, FBGN0039438, FBGN0052574, FBGN0033658	176	69	10026	4.12796	0.966898	0.38546	30.6788
GOTERM_CC_DIRECT	GO:0005587~collagen type IV trimer	2	0.854701	0.0346063	FBGN0000299, FBGN0016075	176	2	10026	56.9659	0.97434	0.367358	32.5508
GOTERM_CC_DIRECT	GO:0022627~cytosolic small ribosomal subunit	4	1.7094	0.0410751	FBGN0261596, FBGN0002590, FBGN0004404, FBGN0034138	176	44	10026	5.17872	0.987247	0.384099	37.4354
GOTERM_CC_DIRECT	GO:0005581~collagen trimer	2	0.854701	0.0680216	FBGN0000299, FBGN0016075	176	4	10026	28.483	0.999342	0.519359	54.5097

## Sheet: Molecular Function
Category	Term	Count	%	PValue	Genes	List Total	Pop Hits	Pop Total	Fold Enrichment	Bonferroni	Benjamini	FDR
GOTERM_MF_DIRECT	GO:0016491~oxidoreductase activity	14	5.98291	0.000110226	FBGN0025687, FBGN0033696, FBGN0022359, FBGN0029975, FBGN0029994, FBGN0033830, FBGN0051548, FBGN0030968, FBGN0259697, FBGN0032603, FBGN0030451, FBGN0086917, FBGN0262112, FBGN0033188	184	193	9284	3.66006	0.0230982	0.0230982	0.139384
GOTERM_MF_DIRECT	GO:0004252~serine-type endopeptidase activity	13	5.55556	0.0093636	FBGN0003357, FBGN0261584, FBGN0050090, FBGN0003356, FBGN0053459, FBGN0031389, FBGN0053460, FBGN0051827, FBGN0036024, FBGN0053465, FBGN0028517, FBGN0038250, FBGN0039494	184	280	9284	2.34262	0.86391	0.631096	11.2228
GOTERM_MF_DIRECT	GO:0005506~iron ion binding	8	3.4188	0.0269906	FBGN0052500, FBGN0033696, FBGN0052857, FBGN0086917, FBGN0003312, FBGN0004959, FBGN0053502, FBGN0000449	184	148	9284	2.72738	0.996974	0.855366	29.2643
GOTERM_MF_DIRECT	GO:0051536~iron-sulfur cluster binding	3	1.28205	0.043286	FBGN0052500, FBGN0052857, FBGN0053502	184	17	9284	8.90409	0.999916	0.904181	42.8749
GOTERM_MF_DIRECT	GO:0020037~heme binding	7	2.99145	0.046176	FBGN0264294, FBGN0033696, FBGN0086917, FBGN0030099, FBGN0003312, FBGN0004959, FBGN0000449	184	132	9284	2.67572	0.999956	0.865273	45.0204
GOTERM_MF_DIRECT	GO:0004181~metallocarboxypeptidase activity	3	1.28205	0.0746099	FBGN0030778, FBGN0039073, FBGN0029804	184	23	9284	6.58129	1	0.935413	62.512
GOTERM_MF_DIRECT	GO:0003735~structural constituent of ribosome	11	4.70085	0.0992956	FBGN0086710, FBGN0261596, FBGN0030433, FBGN0002590, FBGN0064225, FBGN0037686, FBGN0023519, FBGN0027610, FBGN0039674, FBGN0004404, FBGN0034138	184	319	9284	1.73988	1	0.95788	73.3739

## Sheet: KEGG pathway
Category	Term	Count	%	PValue	Genes	List Total	Pop Hits	Pop Total	Fold Enrichment	Bonferroni	Benjamini	FDR
KEGG_PATHWAY	dme00981:Insect hormone biosynthesis	7	2.99145	9.93424e-07	FBGN0086917, FBGN0028841, FBGN0003312, FBGN0010053, FBGN0004959, FBGN0259697, FBGN0000449	72	15	2752	17.837	6.15904e-05	6.15904e-05	0.00100251
KEGG_PATHWAY	dme00510:N-Glycan biosynthesis	6	2.5641	0.00200642	FBGN0031149, FBGN0011297, FBGN0029906, FBGN0052076, FBGN0014868, FBGN0035401	72	36	2752	6.37037	0.117082	0.0603629	2.00641
KEGG_PATHWAY	dme04512:ECM-receptor interaction	3	1.28205	0.031056	FBGN0029167, FBGN0000299, FBGN0016075	72	11	2752	10.4242	0.858578	0.478998	27.2667
KEGG_PATHWAY	dme00650:Butanoate metabolism	3	1.28205	0.0695566	FBGN0010611, FBGN0004516, FBGN0262112	72	17	2752	6.7451	0.988551	0.672889	51.6902
KEGG_PATHWAY	dme01130:Biosynthesis of antibiotics	9	3.84615	0.0890399	FBGN0051075, FBGN0025687, FBGN0021765, FBGN0010611, FBGN0030683, FBGN0004057, FBGN0025885, FBGN0262559, FBGN0263782	72	180	2752	1.91111	0.996917	0.685376	60.98
KEGG_PATHWAY	dme00900:Terpenoid backbone biosynthesis	3	1.28205	0.0925248	FBGN0010611, FBGN0030683, FBGN0263782	72	20	2752	5.73333	0.997569	0.633316	62.4604
KEGG_PATHWAY	dme01100:Metabolic pathways	30	12.8205	0.0950927	FBGN0051075, FBGN0025687, FBGN0003162, FBGN0036271, FBGN0029975, FBGN0033983, FBGN0011297, FBGN0262559, FBGN0263782, FBGN0031149, FBGN0052076, FBGN0030683, FBGN0010611, FBGN0022359, FBGN0004516, FBGN0029906, FBGN0030968, FBGN0035046, FBGN0037165, FBGN0033836, FBGN0014868, FBGN0031228, FBGN0037958, FBGN0021765, FBGN0040319, FBGN0004057, FBGN0020764, FBGN0262112, FBGN0025885, FBGN0035401	72	905	2752	1.26703	0.997961	0.587298	63.5187

## Sheet: Sequence Features
Category	Term	Count	%	PValue	Genes	List Total	Pop Hits	Pop Total	Fold Enrichment	Bonferroni	Benjamini	FDR
UP_SEQ_FEATURE	chain:NFU1 iron-sulfur cluster scaffold homolog, mitochondrial	3	1.28205	0.0013503	FBGN0052500, FBGN0052857, FBGN0053502	68	3	3113	45.7794	0.231632	0.231632	1.67244
UP_SEQ_FEATURE	region of interest:NifU	3	1.28205	0.0013503	FBGN0052500, FBGN0052857, FBGN0053502	68	3	3113	45.7794	0.231632	0.231632	1.67244
UP_SEQ_FEATURE	chain:Serine proteases 1/2	2	0.854701	0.0425888	FBGN0003357, FBGN0003356	68	2	3113	45.7794	0.999794	0.985642	41.914
UP_SEQ_FEATURE	signal peptide	15	6.41026	0.0665038	FBGN0035789, FBGN0003867, FBGN0004552, FBGN0014868, FBGN0003357, FBGN0024234, FBGN0003356, FBGN0020414, FBGN0041183, FBGN0000299, FBGN0031381, FBGN0013763, FBGN0000639, FBGN0012037, FBGN0001257	68	427	3113	1.60818	0.999999	0.988589	57.641
UP_SEQ_FEATURE	domain:Cytochrome b5 heme-binding	2	0.854701	0.0833898	FBGN0264294, FBGN0030099	68	4	3113	22.8897	1	0.985662	66.2721
UP_SEQ_FEATURE	binding site:Substrate	4	1.7094	0.0871214	FBGN0038948, FBGN0021765, FBGN0004057, FBGN0004516	68	49	3113	3.73709	1	0.971417	67.9465

## Sheet: InterPro Domains
Category	Term	Count	%	PValue	Genes	List Total	Pop Hits	Pop Total	Fold Enrichment	Bonferroni	Benjamini	FDR
INTERPRO	IPR016040:NAD(P)-binding domain	12	5.12821	0.000253702	FBGN0025687, FBGN0021765, FBGN0022359, FBGN0029975, FBGN0004057, FBGN0029994, FBGN0051548, FBGN0030968, FBGN0262112, FBGN0025885, FBGN0262559, FBGN0033188	209	162	10984	3.89296	0.0990314	0.0990314	0.354677
INTERPRO	IPR001075:NIF system FeS cluster assembly, NifU, C-terminal	3	1.28205	0.00105732	FBGN0052500, FBGN0052857, FBGN0053502	209	3	10984	52.555	0.3526	0.195388	1.47045
INTERPRO	IPR017065:HIRA-interacting protein 5	3	1.28205	0.00105732	FBGN0052500, FBGN0052857, FBGN0053502	209	3	10984	52.555	0.3526	0.195388	1.47045
INTERPRO	IPR014824:NIF system FeS cluster assembly, NifU-like scaffold, N-terminal	3	1.28205	0.00105732	FBGN0052500, FBGN0052857, FBGN0053502	209	3	10984	52.555	0.3526	0.195388	1.47045
INTERPRO	IPR001254:Peptidase S1	13	5.55556	0.0035802	FBGN0003357, FBGN0261584, FBGN0050090, FBGN0003356, FBGN0053459, FBGN0031389, FBGN0053460, FBGN0051827, FBGN0036024, FBGN0053465, FBGN0028517, FBGN0038250, FBGN0039494	209	257	10984	2.65843	0.771016	0.388211	4.89835
INTERPRO	IPR001314:Peptidase S1A, chymotrypsin-type	12	5.12821	0.0042341	FBGN0003357, FBGN0261584, FBGN0050090, FBGN0003356, FBGN0053459, FBGN0053460, FBGN0051827, FBGN0036024, FBGN0053465, FBGN0028517, FBGN0038250, FBGN0039494	209	229	10984	2.75398	0.825164	0.353367	5.76857
INTERPRO	IPR009003:Trypsin-like cysteine/serine peptidase domain	13	5.55556	0.00431301	FBGN0003357, FBGN0261584, FBGN0050090, FBGN0003356, FBGN0053459, FBGN0031389, FBGN0053460, FBGN0051827, FBGN0036024, FBGN0053465, FBGN0028517, FBGN0038250, FBGN0039494	209	263	10984	2.59778	0.830767	0.299034	5.87308
INTERPRO	IPR002347:Glucose/ribitol dehydrogenase	6	2.5641	0.00437206	FBGN0021765, FBGN0029975, FBGN0029994, FBGN0051548, FBGN0030968, FBGN0262112	209	57	10984	5.53211	0.834843	0.259288	5.95123
INTERPRO	IPR020904:Short-chain dehydrogenase/reductase, conserved site	4	1.7094	0.00896457	FBGN0021765, FBGN0051548, FBGN0030968, FBGN0262112	209	23	10984	9.14	0.975302	0.410642	11.8472
INTERPRO	IPR000742:Epidermal growth factor-like domain	6	2.5641	0.0130044	FBGN0029167, FBGN0031217, FBGN0026403, FBGN0243514, FBGN0028542, FBGN0028936	209	74	10984	4.26122	0.995392	0.489561	16.7479
INTERPRO	IPR009030:Insulin-like growth factor binding protein, N-terminal	4	1.7094	0.0280843	FBGN0031217, FBGN0026403, FBGN0243514, FBGN0028936	209	35	10984	6.00629	0.999992	0.727705	32.8939
INTERPRO	IPR001442:Collagen IV, non-collagenous	2	0.854701	0.0375164	FBGN0000299, FBGN0016075	209	2	10984	52.555	1	0.792285	41.4597
INTERPRO	IPR001199:Cytochrome b5-like heme/steroid binding domain	3	1.28205	0.0402716	FBGN0032603, FBGN0264294, FBGN0030099	209	17	10984	9.27442	1	0.784723	43.7631
INTERPRO	IPR016187:C-type lectin fold	4	1.7094	0.0590991	FBGN0040099, FBGN0000299, FBGN0016075, FBGN0040102	209	47	10984	4.47277	1	0.875869	57.388
INTERPRO	IPR000834:Peptidase M14, carboxypeptidase A	3	1.28205	0.069612	FBGN0030778, FBGN0039073, FBGN0029804	209	23	10984	6.855	1	0.897835	63.5918
INTERPRO	IPR000629:RNA helicase, ATP-dependent, DEAD-box, conserved site	3	1.28205	0.0750218	FBGN0052500, FBGN0052857, FBGN0053502	209	24	10984	6.56938	1	0.898675	66.4467
INTERPRO	IPR001128:Cytochrome P450	5	2.13675	0.0855772	FBGN0033696, FBGN0086917, FBGN0003312, FBGN0004959, FBGN0000449	209	88	10984	2.98608	1	0.913816	71.4282
INTERPRO	IPR004145:Domain of unknown function DUF243	3	1.28205	0.086222	FBGN0039438, FBGN0052574, FBGN0033658	209	26	10984	6.06404	1	0.90135	71.709

## Sheet: selected for table 2
Category	Term	Count	%	PValue	Genes	List Total	Pop Hits	Pop Total	Fold Enrichment	Bonferroni	Benjamini	FDR
KEGG_PATHWAY	dme00981:Insect hormone biosynthesis	7	2.99145	9.93424e-07	FBGN0086917, FBGN0028841, FBGN0003312, FBGN0010053, FBGN0004959, FBGN0259697, FBGN0000449	72	15	2752	17.837	6.15904e-05	6.15904e-05	0.00100251
UP_KEYWORDS	Oxidoreductase	28	11.9658	2.92799e-06	FBGN0035904, FBGN0025687, FBGN0051075, FBGN0033696, FBGN0029975, FBGN0033983, FBGN0029994, FBGN0004959, FBGN0003312, FBGN0259697, FBGN0262559, FBGN0000449, FBGN0263782, FBGN0032603, FBGN0038948, FBGN0030451, FBGN0086917, FBGN0022359, FBGN0033830, FBGN0051548, FBGN0030968, FBGN0035046, FBGN0038570, FBGN0031228, FBGN0021765, FBGN0004057, FBGN0262112, FBGN0033188	234	601	13921	2.77165	0.000483002	0.000483002	0.00355403
GOTERM_BP_DIRECT	GO:0006697~ecdysone biosynthetic process	5	2.13675	5.13622e-05	FBGN0086917, FBGN0003312, FBGN0004959, FBGN0262112, FBGN0000449	188	13	10996	22.4959	0.0240523	0.0240523	0.0733832
INTERPRO	IPR016040:NAD(P)-binding domain	12	5.12821	0.000253702	FBGN0025687, FBGN0021765, FBGN0022359, FBGN0029975, FBGN0004057, FBGN0029994, FBGN0051548, FBGN0030968, FBGN0262112, FBGN0025885, FBGN0262559, FBGN0033188	209	162	10984	3.89296	0.0990314	0.0990314	0.354677
GOTERM_CC_DIRECT	GO:0005739~mitochondrion	18	7.69231	0.00403017	FBGN0052500, FBGN0052857, FBGN0003312, FBGN0027610, FBGN0039111, FBGN0053502, FBGN0038570, FBGN0262559, FBGN0000449, FBGN0031060, FBGN0034191, FBGN0032603, FBGN0260747, FBGN0021765, FBGN0020764, FBGN0039674, FBGN0004363, FBGN0063923	176	477	10026	2.14966	0.342943	0.18941	4.41492
UP_KEYWORDS	Iron	8	3.4188	0.0399168	FBGN0038948, FBGN0264294, FBGN0033696, FBGN0086917, FBGN0003312, FBGN0004959, FBGN0259697, FBGN0000449	234	189	13921	2.51816	0.998795	0.343008	39.0099
INTERPRO	IPR001199:Cytochrome b5-like heme/steroid binding domain	3	1.28205	0.0402716	FBGN0032603, FBGN0264294, FBGN0030099	209	17	10984	9.27442	1	0.784723	43.7631
GOTERM_MF_DIRECT	GO:0051536~iron-sulfur cluster binding	3	1.28205	0.043286	FBGN0052500, FBGN0052857, FBGN0053502	184	17	9284	8.90409	0.999916	0.904181	42.8749
GOTERM_MF_DIRECT	GO:0020037~heme binding	7	2.99145	0.046176	FBGN0264294, FBGN0033696, FBGN0086917, FBGN0030099, FBGN0003312, FBGN0004959, FBGN0000449	184	132	9284	2.67572	0.999956	0.865273	45.0204
UP_KEYWORDS	Metalloprotease	4	1.7094	0.0615935	FBGN0039073, FBGN0035076, FBGN0029804, FBGN0012037	234	54	13921	4.40677	0.999972	0.379227	53.7754
GOTERM_BP_DIRECT	GO:0045998~positive regulation of ecdysteroid biosynthetic process	2	0.854701	0.0978174	FBGN0035529, FBGN0037618	188	6	10996	19.4965	1	0.961336	77.0355
INTERPRO	IPR020904:Short-chain dehydrogenase/reductase, conserved site	4	1.7094	0.00896457	FBGN0021765, FBGN0051548, FBGN0030968, FBGN0262112	209	23	10984	9.14	0.975302	0.410642	11.8472

## Sheet: formatted for table 2
Category	Term	PValue	Fold Enrichment
KEGG	Insect hormone biosynthesis	9.93424e-07	17.837
KEYWORDS	Oxidoreductase	2.92799e-06	2.77165
Biological Process	ecdysone biosynthetic process	5.13622e-05	22.4959
INTERPRO	NAD(P)-binding domain	0.000253702	3.89296
Cellular Component	mitochondrion	0.00403017	2.14966
INTERPRO	Short-chain dehydrogenase/reductase, conserved site	0.00896457	9.14
KEYWORDS	Iron	0.0399168	2.51816
INTERPRO	Cytochrome b5-like heme/steroid binding domain	0.0402716	9.27442
Molecular Function	iron-sulfur cluster binding	0.043286	8.90409
Molecular Function	heme binding	0.046176	2.67572
KEYWORDS	Metalloprotease	0.0615935	4.40677
Biological Process	positive regulation of ecdysteroid biosynthetic process	0.0978174	19.4965
